# Supplementary material for: Review of the species level taxonomy of the neotropical butterfly genus Oenomaus (Lycaenidae, Theclinae, Eumaeini)
Source: Zookeys. 2012 Sep 20;(222):11–45. doi: 10.3897/zookeys.222.3375 (PMC3459029; doi:10.3897/zookeys.222.3375)
Supplement: XML Treatment for Oenomaus mancha [file zookeys.222.3375-treatment1.xml]

<!DOCTYPE tp:taxon-treatment
  PUBLIC "-//TaxonX//DTD Taxonomic Treatment Publishing DTD v0 20100105//EN" "tax-treatment-NSO.dtd">
<tp:taxon-treatment xmlns:tp="http://www.plazi.org/taxpub"><tp:treatment-meta><mixed-citation publication-type="journal"><person-group><name><surname>Faynel</surname><given-names>Christophe</given-names></name><name><surname>Busby</surname><given-names>Robert C.</given-names></name><name><surname>Robbins</surname><given-names>Robert K.</given-names></name></person-group><article-title>Review of the species level taxonomy of the neotropical butterfly genus 
                    <italic>Oenomaus</italic> (Lycaenidae, Theclinae, Eumaeini)
                </article-title><source>Zookeys</source><day>20</day><month>9</month><year>2012</year><volume>2012</volume><issue>222</issue><fpage>11</fpage><lpage>45</lpage><pub-id pub-id-type="doi">10.3897/zookeys.222.3375</pub-id></mixed-citation></tp:treatment-meta><tp:nomenclature><tp:taxon-name>
                        <tp:taxon-name-part taxon-name-part-type="genus">Oenomaus</tp:taxon-name-part>
                        <tp:taxon-name-part taxon-name-part-type="species">mancha</tp:taxon-name-part>
                    <object-id xmlns:xlink="http://www.w3.org/1999/xlink" xlink:type="simple">urn:lsid:zoobank.org:act:4DF6102F-0A25-46B8-8F56-6E33D791A5F2</object-id>
								<object-id xmlns:xlink="http://www.w3.org/1999/xlink" xlink:type="simple">http://species-id.net/wiki/Oenomaus_mancha</object-id>
								</tp:taxon-name><tp:taxon-authority>Busby &amp; Faynel</tp:taxon-authority><tp:taxon-status xmlns:xlink="http://www.w3.org/1999/xlink" xlink:type="simple">sp. n.</tp:taxon-status><xref ref-type="fig" rid="F1">Figs 1, 2</xref><xref ref-type="fig" rid="F3">, 20</xref><xref ref-type="fig" rid="F4">, 26</xref><xref ref-type="fig" rid="F5">, 38</xref><xref ref-type="fig" rid="F6">, 46</xref></tp:nomenclature><tp:treatment-sec sec-type="Type-locality"><title>Type-locality.</title><p>Ecuador: Sucumbíos, 5 km Puerto Libre-La Bonita Road, <named-content xmlns:xlink="http://www.w3.org/1999/xlink" content-type="dwc:verbatimCoordinates" xlink:type="simple">0°13.0'N, 77°29.3'W</named-content>, 700 m. The road going west from Puerto Libre increases in elevation as the terrain becomes hillier. The collecting spot was in wet forest and was easily accessed by a muddy logging trail. Since 2005, logging has continued, leaving very few tall trees in the once beautiful forest.</p></tp:treatment-sec><tp:treatment-sec sec-type="Type-specimen"><title>Type-specimen.</title><p><bold>Holotype</bold> ♂ (<xref ref-type="fig" rid="F1">Fig. 1</xref>) labeled as “ECUADOR: Sucumbios / 5 km Puerto Libre-La Bonita Road / <named-content xmlns:xlink="http://www.w3.org/1999/xlink" content-type="dwc:verbatimCoordinates" xlink:type="simple">0°13.0'N, 77°29.3'W</named-content>, 700 m / 23 February 2005 / Robert C. Busby, leg.” [rectangular, white, printed], “11:00 hrs / 5 m” [rectangular, white, handwritten, blue ink], “GENITALIA No. / 2011: 419♂ / C. FAYNEL” [rectangular, green, printed] “Holotype ♂ / <italic><tp:taxon-name>Oenomaus mancha</tp:taxon-name></italic> / Busby &amp; Faynel, 2012” [rectangular, red, printed]. Deposited in USNM.
                    </p><p><bold>Paratypes: Ecuador</bold>. <bold>2</bold> ♂: Napo, 14 km Tena-Puyo Road, <named-content xmlns:xlink="http://www.w3.org/1999/xlink" content-type="dwc:verbatimCoordinates" xlink:type="simple">1°06.7'S, 77°46.9' W</named-content>, 600 m, 24.IX.2011, (Apuya) Robert C. Busby leg. (RCB); Napo, Pimpilala, [ GPS data : <named-content xmlns:xlink="http://www.w3.org/1999/xlink" content-type="dwc:verbatimCoordinates" xlink:type="simple">1°04.6 S, 77°56.2'W</named-content> ], 600–700 m, Euclides Aldaz leg., XII.2003, gen. prep. CF n°290 (PB); <bold>10</bold>♀: Napo, 28 km Tena-Puyo Road, <named-content xmlns:xlink="http://www.w3.org/1999/xlink" content-type="dwc:verbatimCoordinates" xlink:type="simple">1°11.3'S, 77°49.9'W</named-content>, 800 m, VIII.2006 (El Capricho) I. Aldas &amp; R. C. Busby leg. (RCB); Napo, 12 km Tena-Puyo Road, <named-content xmlns:xlink="http://www.w3.org/1999/xlink" content-type="dwc:verbatimCoordinates" xlink:type="simple">1°05.3'S, 77°47.4' W</named-content>, 600 m, 28.VIII.2009, (Finca San Carlo) D. H. Ahrenholz, R. C. Busby, leg. (RCB); Napo, 14 km Tena-Puyo Road, <named-content xmlns:xlink="http://www.w3.org/1999/xlink" content-type="dwc:verbatimCoordinates" xlink:type="simple">1°06.7'S, 77°46.9'W</named-content> 600 m, VIII.2005, (Apuya) I. Aldas &amp; R. C. Busby leg. (RCB) ; Napo, 14 km Tena-Puyo Road, <named-content xmlns:xlink="http://www.w3.org/1999/xlink" content-type="dwc:verbatimCoordinates" xlink:type="simple">1°06.7'S, 77°46.9'W</named-content>, 600 m, 17.X.2010, (Apuya) I. Aldas &amp; R. C. Busby leg. (RCB); Napo, 14 km Tena-Puyo Road, <named-content xmlns:xlink="http://www.w3.org/1999/xlink" content-type="dwc:verbatimCoordinates" xlink:type="simple">1°06.7'S, 77°46.9'W</named-content>, 600 m, 22.X.2010, (Apuya) I. Aldas &amp; R. C. Busby leg. (RCB); Pastaza Province, 32 km S. of Puyo, 1000 m, 21–23.X.1995 Robert C. Busby leg. (RCB); Pastaza Province, 45 km Puyo-Arajuno Rd, 1000 m, 15.IX.1999, Robert C. Busby leg., gen. prep. CF n°420 (RCB); Pastaza Province, 45 km Puyo-Arajuno Rd, 1000 m, 26.IX.1999, Robert C. Busby leg., gen. prep. CF n°421 (RCB); Pastaza Province, 45 km Puyo-Arajuno Rd, 1000 m, 26.IX.1999, Robert C. Busby leg. (RCB); Pastaza, Puyo, 1000 m, 14.X.1989, D.H. Ahrenholz leg., gen. prep. CF n°407 (USNM ENT 00180037) (<xref ref-type="fig" rid="F1">Fig. 2</xref>).
                    </p><fig id="F1" position="float" orientation="portrait"><label>Figures 1–11.</label><caption><p><italic><tp:taxon-name>Oenomaus</tp:taxon-name></italic>, new species: adults (dorsal surface at left, ventral surface at right). <bold>1</bold> ♂ <italic><tp:taxon-name>Oenomaus mancha</tp:taxon-name></italic> (holotype, Ecuador) <bold>2</bold> ♀ <italic><tp:taxon-name>Oenomaus mancha</tp:taxon-name></italic> (paratype, Ecuador) <bold>3</bold> ♀ <italic><tp:taxon-name>Oenomaus gwenish</tp:taxon-name></italic> (holotype, Panama) <bold>4 </bold> ♂ <italic><tp:taxon-name>Oenomaus lea</tp:taxon-name></italic> (holotype, Peru) <bold>5</bold> ♂ <italic><tp:taxon-name>Oenomaus myrteana</tp:taxon-name></italic> (holotype, Ecuador) <bold>6</bold> ♀ <italic><tp:taxon-name>Oenomaus myrteana</tp:taxon-name></italic> (paratype, Ecuador) <bold>7</bold> ♂ <italic><tp:taxon-name>Oenomaus mentirosa</tp:taxon-name></italic> (holotype, Peru) <bold>8</bold> ♂ <italic><tp:taxon-name>Oenomaus andi</tp:taxon-name></italic> (holotype, Ecuador) <bold>9</bold> ♀ <italic><tp:taxon-name>Oenomaus andi</tp:taxon-name></italic> (paratype, Ecuador) <bold>10</bold> ♂ <italic><tp:taxon-name>Oenomaus moseri</tp:taxon-name></italic> (holotype, Brazil) <bold>11</bold> ♀ <italic><tp:taxon-name>Oenomaus moseri</tp:taxon-name></italic> (paratype, Brazil).</p></caption><graphic xmlns:xlink="http://www.w3.org/1999/xlink" xlink:href="ZooKeys-222-011-g001.jpg" position="float" orientation="portrait" xlink:type="simple"/></fig></tp:treatment-sec><tp:treatment-sec sec-type="Description"><title>Description, diagnosis and recognition as a distinct species.</title><p>Male FW length: 20.8 mm (SD = 1.9, <italic>N</italic> = 2). Female FW length: 19.4 mm (SD = 0.5, <italic>N</italic> = 3). Wing pattern (<xref ref-type="fig" rid="F1">Figs 1, 2</xref>) and genitalia (<xref ref-type="fig" rid="F3">Figs 20, 26</xref>) illustrated. <italic><tp:taxon-name>Oenomaus mancha</tp:taxon-name></italic>, <italic><tp:taxon-name>Oenomaus ortygnus</tp:taxon-name></italic><!--PageBreak-->,and <italic><tp:taxon-name>Oenomaus gwenish</tp:taxon-name></italic> (named below) share a unique ventral wing pattern in which the VFW postmedian line (displaced basally, but by tradition still called the postmedian line) is composed of “disjointed” large black spots on a gray ground color (<xref ref-type="fig" rid="F1">Fig. 3</xref> for <italic><tp:taxon-name>Oenomaus gwenish</tp:taxon-name></italic> and <xref ref-type="fig" rid="F1">Figs 2, 4</xref> for <italic><tp:taxon-name>Oenomaus ortygnus</tp:taxon-name></italic> in <xref ref-type="bibr" rid="B15">Faynel 2006</xref>). <italic><tp:taxon-name>Oenomaus mancha</tp:taxon-name></italic> differs from <italic><tp:taxon-name>Oenomaus ortygnus</tp:taxon-name></italic>by (1) a black patch in the distal part of the VHW cell Sc+R1-Rs, elongated basally, (2) no black mark in VFW cell Costa-Sc, and (3) a black band crossing the VFW discal cell. In addition, females of <italic><tp:taxon-name>Oenomaus mancha</tp:taxon-name></italic> are a brighter blue dorsally, while the blue on the DFW of males is somewhat less expansive with the scent pad not completely encircled by blue scales as in <italic><tp:taxon-name>Oenomaus ortygnus</tp:taxon-name></italic>. Male and female genitalia of <italic><tp:taxon-name>Oenomaus mancha</tp:taxon-name></italic> and <italic><tp:taxon-name>Oenomaus ortygnus</tp:taxon-name></italic> also differ (<xref ref-type="fig" rid="F3">Figs 25</xref>, <xref ref-type="fig" rid="F4">28</xref> for <italic><tp:taxon-name>Oenomaus ortygnus</tp:taxon-name></italic> in <xref ref-type="bibr" rid="B15">Faynel 2006</xref>). In particular, the dorsal part of the valvae of the male genitalia in lateral aspect is shorter and has a more sharply tapered posterior end in ventral view. In the female, the bifid<!--PageBreak--> posterior end of the lamella postvaginalis is less marked and the anterior end of the ductus bursae is curved more sharply. One paratype from Ecuador has been barcoded (CF-LYC-190), and its sequence is 3.5% divergent from the sequences of two males of <italic><tp:taxon-name>Oenomaus ortygnus</tp:taxon-name></italic> (CF-LYC-147 from Peru and CF-LYC-146 from Mexico, see <xref ref-type="table" rid="T1">Table 1</xref>) while the two <italic><tp:taxon-name>Oenomaus ortygnus</tp:taxon-name></italic> sequences differ by only 1.5%. <italic><tp:taxon-name>Oenomaus ortygnus</tp:taxon-name></italic> and <italic><tp:taxon-name>Oenomaus mancha</tp:taxon-name></italic> are sympatric in eastern Ecuador in Napo Province at approximately 450 m.
                    </p><fig id="F2" position="float" orientation="portrait"><label>Figures 12–19.</label><caption><p><italic><tp:taxon-name>Oenomaus</tp:taxon-name></italic>, newly associated females: adults (dorsal surface at left, ventral surface at right). <bold>12</bold> <italic><tp:taxon-name>Oenomaus geba</tp:taxon-name></italic> (Brazil) <bold>13</bold> <italic><tp:taxon-name>Oenomaus magnus</tp:taxon-name></italic> (French Guiana) <bold>14</bold> <italic><tp:taxon-name>Oenomaus brulei</tp:taxon-name></italic> (French Guiana) <bold>15</bold> <italic><tp:taxon-name>Oenomaus gaia</tp:taxon-name></italic> (Panama) <bold>16</bold> <italic><tp:taxon-name>Oenomaus cyanovenata</tp:taxon-name></italic> (Costa Rica) <bold>17</bold> <italic><tp:taxon-name>Oenomaus cyanovenata</tp:taxon-name></italic> (French Guiana) <bold>18</bold> <italic><tp:taxon-name>Oenomaus taua</tp:taxon-name></italic> (Panama) <bold>19</bold> <italic><tp:taxon-name>Oenomaus taua</tp:taxon-name></italic> (Ecuador).</p></caption><graphic xmlns:xlink="http://www.w3.org/1999/xlink" xlink:href="ZooKeys-222-011-g002.jpg" position="float" orientation="portrait" xlink:type="simple"/></fig><fig id="F3" position="float" orientation="portrait"><label>Figures 20–25.</label><caption><p><italic><tp:taxon-name>Oenomaus</tp:taxon-name></italic> male genitalia: ventral view at left (setae drawn only on the right side and penis removed), left lateral view in the middle (with the penis and valvae displaced ~45° to make them more visible), and dorsal view at right (with setae drawn only on the right side and penis removed). <bold>20</bold>  <italic><tp:taxon-name>Oenomaus mancha</tp:taxon-name></italic> (holotype, Ecuador) <bold>21</bold> <italic><tp:taxon-name>Oenomaus lea</tp:taxon-name></italic> (holotype, Peru) <bold>22</bold> <italic><tp:taxon-name>Oenomaus myrteana</tp:taxon-name></italic> (holotype, Ecuador) <bold>23 </bold><italic><tp:taxon-name>Oenomaus mentirosa</tp:taxon-name></italic> (holotype, Peru) <bold>24</bold> <italic><tp:taxon-name>Oenomaus andi</tp:taxon-name></italic> (holotype, Ecuador) <bold>25</bold> <italic><tp:taxon-name>Oenomaus moseri</tp:taxon-name></italic> (holotype, Brazil).</p></caption><graphic xmlns:xlink="http://www.w3.org/1999/xlink" xlink:href="ZooKeys-222-011-g003.jpg" position="float" orientation="portrait" xlink:type="simple"/></fig><fig id="F4" position="float" orientation="portrait"><label>Figures 26–37.</label><caption><p><italic><tp:taxon-name>Oenomaus</tp:taxon-name></italic> female genitalia: ventral view at left, lateral view on right. <bold>26</bold> <italic><tp:taxon-name>Oenomaus mancha</tp:taxon-name></italic> (paratype, Ecuador) <bold>27</bold> <italic><tp:taxon-name>Oenomaus gwenish</tp:taxon-name></italic> (holotype, Panama) <bold>28</bold> <italic><tp:taxon-name>Oenomaus myrteana</tp:taxon-name></italic> (paratype, Ecuador) <bold>29</bold> <italic><tp:taxon-name>Oenomaus andi</tp:taxon-name></italic> (paratype, Ecuador) <bold>30</bold> <italic><tp:taxon-name>Oenomaus moseri</tp:taxon-name></italic> (paratype, Brazil) <bold>31</bold> <italic><tp:taxon-name>Oenomaus brulei</tp:taxon-name></italic> (French Guiana) <bold>32</bold> <italic><tp:taxon-name>Oenomaus cyanovenata</tp:taxon-name></italic> (French Guiana) <bold>33</bold> <italic><tp:taxon-name>Oenomaus cyanovenata</tp:taxon-name></italic> (Costa Rica) <bold>34</bold> <italic><tp:taxon-name>Oenomaus gaia</tp:taxon-name></italic> (Panama) <bold>35</bold> <italic><tp:taxon-name>Oenomaus geba</tp:taxon-name></italic> (Brazil) <bold>36</bold> <italic><tp:taxon-name>Oenomaus magnus</tp:taxon-name></italic> (French Guiana) <bold>37</bold> <italic><tp:taxon-name>Oenomaus taua</tp:taxon-name></italic> (Panama).</p></caption><graphic xmlns:xlink="http://www.w3.org/1999/xlink" xlink:href="ZooKeys-222-011-g004.jpg" position="float" orientation="portrait" xlink:type="simple"/></fig><table-wrap position="float" orientation="portrait" id="T1"><label>Table 1.</label><caption><p>Comparison of inter- and intraspecific divergences (in % rounded to the nearest tenth) for the DNA “barcodes” of 19 <italic><tp:taxon-name>Oenomaus</tp:taxon-name></italic> male species obtained with BOLD (noted as -- when not available). Number of males examined in brackets.</p></caption><table><tbody><tr><th rowspan="1" colspan="1"/><th rowspan="1" colspan="1"><bold><italic><tp:taxon-name>Oenomaus ambiguus</tp:taxon-name></italic></bold>
                                    </th><th rowspan="1" colspan="1"><bold><italic><tp:taxon-name>Oenomaus atena</tp:taxon-name></italic></bold>
                                    </th><th rowspan="1" colspan="1"><bold><italic><tp:taxon-name>Oenomaus atesa</tp:taxon-name></italic></bold>
                                    </th><th rowspan="1" colspan="1"><bold><italic><tp:taxon-name>Oenomaus brulei</tp:taxon-name></italic></bold>
                                    </th><th rowspan="1" colspan="1"><bold><italic><tp:taxon-name>Oenomaus cortica</tp:taxon-name></italic></bold>
                                    </th><th rowspan="1" colspan="1"><bold><italic><tp:taxon-name>Oenomaus curiosa</tp:taxon-name></italic></bold>
                                    </th><th rowspan="1" colspan="1"><bold><italic><tp:taxon-name>Oenomaus cyanovenata</tp:taxon-name></italic></bold>
                                    </th><th rowspan="1" colspan="1"><bold><italic><tp:taxon-name>Oenomaus gaia</tp:taxon-name></italic></bold>
                                    </th><th rowspan="1" colspan="1"><bold><italic><tp:taxon-name>Oenomaus isabellae</tp:taxon-name></italic></bold>
                                    </th><th rowspan="1" colspan="1"><bold><italic><tp:taxon-name>Oenomaus jauffreti</tp:taxon-name></italic></bold>
                                    </th><th rowspan="1" colspan="1"><bold><italic><tp:taxon-name>Oenomaus lea</tp:taxon-name></italic></bold>
                                    </th><th rowspan="1" colspan="1"><bold><italic><tp:taxon-name>Oenomaus magnus</tp:taxon-name></italic></bold>
                                    </th><th rowspan="1" colspan="1"><bold><italic><tp:taxon-name>Oenomaus mancha</tp:taxon-name></italic></bold>
                                    </th><th rowspan="1" colspan="1"><bold><italic><tp:taxon-name>Oenomaus morroensis</tp:taxon-name></italic></bold>
                                    </th><th rowspan="1" colspan="1"><bold><italic><tp:taxon-name>Oenomaus moseri</tp:taxon-name></italic></bold>
                                    </th><th rowspan="1" colspan="1"><bold><italic><tp:taxon-name>Oenomaus nigra</tp:taxon-name></italic></bold>
                                    </th><th rowspan="1" colspan="1"><bold><italic><tp:taxon-name>Oenomaus ortygnus</tp:taxon-name></italic></bold>
                                    </th><th rowspan="1" colspan="1"><bold><italic><tp:taxon-name>Oenomaus poirieri</tp:taxon-name></italic></bold>
                                    </th><th rowspan="1" colspan="1"><bold><italic><tp:taxon-name>Oenomaus taua</tp:taxon-name></italic></bold>
                                    </th></tr><tr><td rowspan="1" colspan="1"><italic><tp:taxon-name>Oenomaus ambiguus</tp:taxon-name></italic> (3)
                                    </td><td rowspan="1" colspan="1">0.2</td><td rowspan="1" colspan="1"/><td rowspan="1" colspan="1"/><td rowspan="1" colspan="1"/><td rowspan="1" colspan="1"/><td rowspan="1" colspan="1"/><td rowspan="1" colspan="1"/><td rowspan="1" colspan="1"/><td rowspan="1" colspan="1"/><td rowspan="1" colspan="1"/><td rowspan="1" colspan="1"/><td rowspan="1" colspan="1"/><td rowspan="1" colspan="1"/><td rowspan="1" colspan="1"/><td rowspan="1" colspan="1"/><td rowspan="1" colspan="1"/><td rowspan="1" colspan="1"/><td rowspan="1" colspan="1"/><td rowspan="1" colspan="1"/></tr><tr><td rowspan="1" colspan="1"><italic><tp:taxon-name>Oenomaus atena</tp:taxon-name></italic> (1)
                                    </td><td rowspan="1" colspan="1">6.9</td><td rowspan="1" colspan="1">--</td><td rowspan="1" colspan="1"/><td rowspan="1" colspan="1"/><td rowspan="1" colspan="1"/><td rowspan="1" colspan="1"/><td rowspan="1" colspan="1"/><td rowspan="1" colspan="1"/><td rowspan="1" colspan="1"/><td rowspan="1" colspan="1"/><td rowspan="1" colspan="1"/><td rowspan="1" colspan="1"/><td rowspan="1" colspan="1"/><td rowspan="1" colspan="1"/><td rowspan="1" colspan="1"/><td rowspan="1" colspan="1"/><td rowspan="1" colspan="1"/><td rowspan="1" colspan="1"/><td rowspan="1" colspan="1"/></tr><tr><td rowspan="1" colspan="1"><italic><tp:taxon-name>Oenomaus atesa</tp:taxon-name></italic> (1)
                                    </td><td rowspan="1" colspan="1">7.2</td><td rowspan="1" colspan="1">7.0</td><td rowspan="1" colspan="1">--</td><td rowspan="1" colspan="1"/><td rowspan="1" colspan="1"/><td rowspan="1" colspan="1"/><td rowspan="1" colspan="1"/><td rowspan="1" colspan="1"/><td rowspan="1" colspan="1"/><td rowspan="1" colspan="1"/><td rowspan="1" colspan="1"/><td rowspan="1" colspan="1"/><td rowspan="1" colspan="1"/><td rowspan="1" colspan="1"/><td rowspan="1" colspan="1"/><td rowspan="1" colspan="1"/><td rowspan="1" colspan="1"/><td rowspan="1" colspan="1"/><td rowspan="1" colspan="1"/></tr><tr><td rowspan="1" colspan="1"><italic><tp:taxon-name>Oenomaus brulei</tp:taxon-name></italic> (2)
                                    </td><td rowspan="1" colspan="1">6.2</td><td rowspan="1" colspan="1">6.2</td><td rowspan="1" colspan="1">7.4</td><td rowspan="1" colspan="1">0.3</td><td rowspan="1" colspan="1"/><td rowspan="1" colspan="1"/><td rowspan="1" colspan="1"/><td rowspan="1" colspan="1"/><td rowspan="1" colspan="1"/><td rowspan="1" colspan="1"/><td rowspan="1" colspan="1"/><td rowspan="1" colspan="1"/><td rowspan="1" colspan="1"/><td rowspan="1" colspan="1"/><td rowspan="1" colspan="1"/><td rowspan="1" colspan="1"/><td rowspan="1" colspan="1"/><td rowspan="1" colspan="1"/><td rowspan="1" colspan="1"/></tr><tr><td rowspan="1" colspan="1"><italic><tp:taxon-name>Oenomaus cortica</tp:taxon-name></italic> (3)
                                    </td><td rowspan="1" colspan="1">2.8</td><td rowspan="1" colspan="1">5.5</td><td rowspan="1" colspan="1">7.5</td><td rowspan="1" colspan="1">5.9</td><td rowspan="1" colspan="1">0.5</td><td rowspan="1" colspan="1"/><td rowspan="1" colspan="1"/><td rowspan="1" colspan="1"/><td rowspan="1" colspan="1"/><td rowspan="1" colspan="1"/><td rowspan="1" colspan="1"/><td rowspan="1" colspan="1"/><td rowspan="1" colspan="1"/><td rowspan="1" colspan="1"/><td rowspan="1" colspan="1"/><td rowspan="1" colspan="1"/><td rowspan="1" colspan="1"/><td rowspan="1" colspan="1"/><td rowspan="1" colspan="1"/></tr><tr><td rowspan="1" colspan="1"><italic><tp:taxon-name>Oenomaus curiosa</tp:taxon-name></italic> (4)
                                    </td><td rowspan="1" colspan="1">7.9</td><td rowspan="1" colspan="1">6.5</td><td rowspan="1" colspan="1">5.3</td><td rowspan="1" colspan="1">6.9</td><td rowspan="1" colspan="1">7.4</td><td rowspan="1" colspan="1">0.6</td><td rowspan="1" colspan="1"/><td rowspan="1" colspan="1"/><td rowspan="1" colspan="1"/><td rowspan="1" colspan="1"/><td rowspan="1" colspan="1"/><td rowspan="1" colspan="1"/><td rowspan="1" colspan="1"/><td rowspan="1" colspan="1"/><td rowspan="1" colspan="1"/><td rowspan="1" colspan="1"/><td rowspan="1" colspan="1"/><td rowspan="1" colspan="1"/><td rowspan="1" colspan="1"/></tr><tr><td rowspan="1" colspan="1"><italic><tp:taxon-name>Oenomaus cyanovenata</tp:taxon-name></italic> (4)
                                    </td><td rowspan="1" colspan="1">7.1</td><td rowspan="1" colspan="1">5.4</td><td rowspan="1" colspan="1">7.2</td><td rowspan="1" colspan="1">7.3</td><td rowspan="1" colspan="1">5.8</td><td rowspan="1" colspan="1">6.4</td><td rowspan="1" colspan="1">0</td><td rowspan="1" colspan="1"/><td rowspan="1" colspan="1"/><td rowspan="1" colspan="1"/><td rowspan="1" colspan="1"/><td rowspan="1" colspan="1"/><td rowspan="1" colspan="1"/><td rowspan="1" colspan="1"/><td rowspan="1" colspan="1"/><td rowspan="1" colspan="1"/><td rowspan="1" colspan="1"/><td rowspan="1" colspan="1"/><td rowspan="1" colspan="1"/></tr><tr><td rowspan="1" colspan="1"><italic><tp:taxon-name>Oenomaus gaia</tp:taxon-name></italic> (3)
                                    </td><td rowspan="1" colspan="1">2.4</td><td rowspan="1" colspan="1">5.3</td><td rowspan="1" colspan="1">7.0</td><td rowspan="1" colspan="1">5.6</td><td rowspan="1" colspan="1">1.0</td><td rowspan="1" colspan="1">7.2</td><td rowspan="1" colspan="1">5.9</td><td rowspan="1" colspan="1">0.7</td><td rowspan="1" colspan="1"/><td rowspan="1" colspan="1"/><td rowspan="1" colspan="1"/><td rowspan="1" colspan="1"/><td rowspan="1" colspan="1"/><td rowspan="1" colspan="1"/><td rowspan="1" colspan="1"/><td rowspan="1" colspan="1"/><td rowspan="1" colspan="1"/><td rowspan="1" colspan="1"/><td rowspan="1" colspan="1"/></tr><tr><td rowspan="1" colspan="1"><italic><tp:taxon-name>Oenomaus isabellae</tp:taxon-name></italic> (1)
                                    </td><td rowspan="1" colspan="1">6.2</td><td rowspan="1" colspan="1">6.7</td><td rowspan="1" colspan="1">7.6</td><td rowspan="1" colspan="1">7.3</td><td rowspan="1" colspan="1">5.8</td><td rowspan="1" colspan="1">7.9</td><td rowspan="1" colspan="1">6.1</td><td rowspan="1" colspan="1">5.6</td><td rowspan="1" colspan="1">--</td><td rowspan="1" colspan="1"/><td rowspan="1" colspan="1"/><td rowspan="1" colspan="1"/><td rowspan="1" colspan="1"/><td rowspan="1" colspan="1"/><td rowspan="1" colspan="1"/><td rowspan="1" colspan="1"/><td rowspan="1" colspan="1"/><td rowspan="1" colspan="1"/><td rowspan="1" colspan="1"/></tr><tr><td rowspan="1" colspan="1"><italic><tp:taxon-name>Oenomaus jauffreti</tp:taxon-name></italic> (4)
                                    </td><td rowspan="1" colspan="1">7.0</td><td rowspan="1" colspan="1">6.5</td><td rowspan="1" colspan="1">7.0</td><td rowspan="1" colspan="1">6.2</td><td rowspan="1" colspan="1">6.4</td><td rowspan="1" colspan="1">7.6</td><td rowspan="1" colspan="1">6.9</td><td rowspan="1" colspan="1">6.1</td><td rowspan="1" colspan="1">4.9</td><td rowspan="1" colspan="1">1.6</td><td rowspan="1" colspan="1"/><td rowspan="1" colspan="1"/><td rowspan="1" colspan="1"/><td rowspan="1" colspan="1"/><td rowspan="1" colspan="1"/><td rowspan="1" colspan="1"/><td rowspan="1" colspan="1"/><td rowspan="1" colspan="1"/><td rowspan="1" colspan="1"/></tr><tr><td rowspan="1" colspan="1"><italic><tp:taxon-name>Oenomaus lea</tp:taxon-name></italic> (1)
                                    </td><td rowspan="1" colspan="1">6.9</td><td rowspan="1" colspan="1">4.7</td><td rowspan="1" colspan="1">6.7</td><td rowspan="1" colspan="1">6.3</td><td rowspan="1" colspan="1">6.1</td><td rowspan="1" colspan="1">6.2</td><td rowspan="1" colspan="1">5.9</td><td rowspan="1" colspan="1">5.9</td><td rowspan="1" colspan="1">7.3</td><td rowspan="1" colspan="1">5.8</td><td rowspan="1" colspan="1">--</td><td rowspan="1" colspan="1"/><td rowspan="1" colspan="1"/><td rowspan="1" colspan="1"/><td rowspan="1" colspan="1"/><td rowspan="1" colspan="1"/><td rowspan="1" colspan="1"/><td rowspan="1" colspan="1"/><td rowspan="1" colspan="1"/></tr><tr><td rowspan="1" colspan="1"><italic><tp:taxon-name>Oenomaus magnus</tp:taxon-name></italic> (1)
                                    </td><td rowspan="1" colspan="1">7.9</td><td rowspan="1" colspan="1">6.9</td><td rowspan="1" colspan="1">7.6</td><td rowspan="1" colspan="1">7.6</td><td rowspan="1" colspan="1">7.0</td><td rowspan="1" colspan="1">7.5</td><td rowspan="1" colspan="1">6.9</td><td rowspan="1" colspan="1">6.8</td><td rowspan="1" colspan="1">4.5</td><td rowspan="1" colspan="1">5.9</td><td rowspan="1" colspan="1">7.7</td><td rowspan="1" colspan="1">--</td><td rowspan="1" colspan="1"/><td rowspan="1" colspan="1"/><td rowspan="1" colspan="1"/><td rowspan="1" colspan="1"/><td rowspan="1" colspan="1"/><td rowspan="1" colspan="1"/><td rowspan="1" colspan="1"/></tr><tr><td rowspan="1" colspan="1"><italic><tp:taxon-name>Oenomaus mancha</tp:taxon-name></italic> (1)
                                    </td><td rowspan="1" colspan="1">5.2</td><td rowspan="1" colspan="1">5.2</td><td rowspan="1" colspan="1">5.7</td><td rowspan="1" colspan="1">5.7</td><td rowspan="1" colspan="1">4.9</td><td rowspan="1" colspan="1">5.9</td><td rowspan="1" colspan="1">5.6</td><td rowspan="1" colspan="1">4.3</td><td rowspan="1" colspan="1">4.9</td><td rowspan="1" colspan="1">5.4</td><td rowspan="1" colspan="1">5.6</td><td rowspan="1" colspan="1">6.4</td><td rowspan="1" colspan="1">--</td><td rowspan="1" colspan="1"/><td rowspan="1" colspan="1"/><td rowspan="1" colspan="1"/><td rowspan="1" colspan="1"/><td rowspan="1" colspan="1"/><td rowspan="1" colspan="1"/></tr><tr><td rowspan="1" colspan="1"><italic><tp:taxon-name>Oenomaus morroensis</tp:taxon-name></italic> (1)
                                    </td><td rowspan="1" colspan="1">2.3</td><td rowspan="1" colspan="1">4.8</td><td rowspan="1" colspan="1">7.1</td><td rowspan="1" colspan="1">4.8</td><td rowspan="1" colspan="1">0.9</td><td rowspan="1" colspan="1">7.1</td><td rowspan="1" colspan="1">5.4</td><td rowspan="1" colspan="1">0.9</td><td rowspan="1" colspan="1">5.7</td><td rowspan="1" colspan="1">6.3</td><td rowspan="1" colspan="1">5.7</td><td rowspan="1" colspan="1">6.8</td><td rowspan="1" colspan="1">5</td><td rowspan="1" colspan="1">--</td><td rowspan="1" colspan="1"/><td rowspan="1" colspan="1"/><td rowspan="1" colspan="1"/><td rowspan="1" colspan="1"/><td rowspan="1" colspan="1"/></tr><tr><td rowspan="1" colspan="1"><italic><tp:taxon-name>Oenomaus moseri</tp:taxon-name></italic> (2)
                                    </td><td rowspan="1" colspan="1">5.7</td><td rowspan="1" colspan="1">5.9</td><td rowspan="1" colspan="1">6.7</td><td rowspan="1" colspan="1">6.9</td><td rowspan="1" colspan="1">5.7</td><td rowspan="1" colspan="1">6.9</td><td rowspan="1" colspan="1">4.0</td><td rowspan="1" colspan="1">5.2</td><td rowspan="1" colspan="1">5.6</td><td rowspan="1" colspan="1">5.8</td><td rowspan="1" colspan="1">5.8</td><td rowspan="1" colspan="1">6.6</td><td rowspan="1" colspan="1">4.9</td><td rowspan="1" colspan="1">5.1</td><td rowspan="1" colspan="1">0</td><td rowspan="1" colspan="1"/><td rowspan="1" colspan="1"/><td rowspan="1" colspan="1"/><td rowspan="1" colspan="1"/></tr><tr><td rowspan="1" colspan="1"><italic><tp:taxon-name>Oenomaus nigra</tp:taxon-name></italic> (1)
                                    </td><td rowspan="1" colspan="1">7.7</td><td rowspan="1" colspan="1">6.7</td><td rowspan="1" colspan="1">5.7</td><td rowspan="1" colspan="1">8.4</td><td rowspan="1" colspan="1">7.8</td><td rowspan="1" colspan="1">5.9</td><td rowspan="1" colspan="1">7.6</td><td rowspan="1" colspan="1">7.2</td><td rowspan="1" colspan="1">7.8</td><td rowspan="1" colspan="1">6.9</td><td rowspan="1" colspan="1">5.9</td><td rowspan="1" colspan="1">7.2</td><td rowspan="1" colspan="1">6.4</td><td rowspan="1" colspan="1">7.7</td><td rowspan="1" colspan="1">7</td><td rowspan="1" colspan="1">--</td><td rowspan="1" colspan="1"/><td rowspan="1" colspan="1"/><td rowspan="1" colspan="1"/></tr><tr><td rowspan="1" colspan="1"><italic><tp:taxon-name>Oenomaus ortygnus</tp:taxon-name></italic> (2)
                                    </td><td rowspan="1" colspan="1">6.7</td><td rowspan="1" colspan="1">5.7</td><td rowspan="1" colspan="1">6.6</td><td rowspan="1" colspan="1">7.1</td><td rowspan="1" colspan="1">6.3</td><td rowspan="1" colspan="1">6.4</td><td rowspan="1" colspan="1">6.3</td><td rowspan="1" colspan="1">6.1</td><td rowspan="1" colspan="1">6.3</td><td rowspan="1" colspan="1">6.3</td><td rowspan="1" colspan="1">6.3</td><td rowspan="1" colspan="1">6.2</td><td rowspan="1" colspan="1">3.5</td><td rowspan="1" colspan="1">6.2</td><td rowspan="1" colspan="1">5.4</td><td rowspan="1" colspan="1">6.6</td><td rowspan="1" colspan="1">1.5</td><td rowspan="1" colspan="1"/><td rowspan="1" colspan="1"/></tr><tr><td rowspan="1" colspan="1"><italic><tp:taxon-name>Oenomaus poirieri</tp:taxon-name></italic> (1)
                                    </td><td rowspan="1" colspan="1">7.7</td><td rowspan="1" colspan="1">6.9</td><td rowspan="1" colspan="1">7.5</td><td rowspan="1" colspan="1">7.2</td><td rowspan="1" colspan="1">7.5</td><td rowspan="1" colspan="1">8.0</td><td rowspan="1" colspan="1">6.6</td><td rowspan="1" colspan="1">7.0</td><td rowspan="1" colspan="1">5.2</td><td rowspan="1" colspan="1">4.6</td><td rowspan="1" colspan="1">7.5</td><td rowspan="1" colspan="1">6.2</td><td rowspan="1" colspan="1">6.1</td><td rowspan="1" colspan="1">6.9</td><td rowspan="1" colspan="1">5.3</td><td rowspan="1" colspan="1">7.6</td><td rowspan="1" colspan="1">6.2</td><td rowspan="1" colspan="1">--</td><td rowspan="1" colspan="1"/></tr><tr><td rowspan="1" colspan="1"><italic><tp:taxon-name>Oenomaus taua</tp:taxon-name></italic> (2)
                                    </td><td rowspan="1" colspan="1">5.9</td><td rowspan="1" colspan="1">5.2</td><td rowspan="1" colspan="1">5.4</td><td rowspan="1" colspan="1">6.1</td><td rowspan="1" colspan="1">5.3</td><td rowspan="1" colspan="1">6.0</td><td rowspan="1" colspan="1">5.1</td><td rowspan="1" colspan="1">4.9</td><td rowspan="1" colspan="1">5.2</td><td rowspan="1" colspan="1">4.7</td><td rowspan="1" colspan="1">4.3</td><td rowspan="1" colspan="1">5.9</td><td rowspan="1" colspan="1">4.1</td><td rowspan="1" colspan="1">5.4</td><td rowspan="1" colspan="1">4.8</td><td rowspan="1" colspan="1">6.1</td><td rowspan="1" colspan="1">4.9</td><td rowspan="1" colspan="1">5.6</td><td rowspan="1" colspan="1">0</td></tr></tbody></table></table-wrap><table-wrap position="float" orientation="portrait" id="T2"><label>Table 2.</label><caption><p>Species of <italic><tp:taxon-name>Oenomaus</tp:taxon-name></italic> sampled with BOLD (project NLYCA), with sample identifications, localities and GenBank accession numbers.</p></caption><table><tbody><tr><td rowspan="1" colspan="1"><bold>Species</bold>
                                    </td><td rowspan="1" colspan="1"><bold>Sample ID</bold>
                                    </td><td rowspan="1" colspan="1"><bold>Locality</bold>
                                    </td><td rowspan="1" colspan="1"><bold>GenBank Accession Numbers</bold>
                                    </td></tr><tr><td rowspan="1" colspan="1"><italic><tp:taxon-name>Oenomaus ambiguus</tp:taxon-name></italic> Faynel, 2008
                                    </td><td rowspan="1" colspan="1">CF-LYC-025</td><td rowspan="1" colspan="1">Peru</td><td rowspan="1" colspan="1"><ext-link xmlns:xlink="http://www.w3.org/1999/xlink" ext-link-type="uri" xlink:href="http://www.ncbi.nlm.nih.gov/nuccore/HQ966548" xlink:type="simple">HQ966548</ext-link></td></tr><tr><td rowspan="1" colspan="1"><italic><tp:taxon-name>Oenomaus ambiguus</tp:taxon-name></italic> Faynel, 2008
                                    </td><td rowspan="1" colspan="1">CF-LYC-183</td><td rowspan="1" colspan="1">Peru</td><td rowspan="1" colspan="1"><ext-link xmlns:xlink="http://www.w3.org/1999/xlink" ext-link-type="uri" xlink:href="http://www.ncbi.nlm.nih.gov/nuccore/JX458731" xlink:type="simple">JX458731</ext-link></td></tr><tr><td rowspan="1" colspan="1"><italic><tp:taxon-name>Oenomaus ambiguus</tp:taxon-name></italic> Faynel, 2008
                                    </td><td rowspan="1" colspan="1">CF-LYC-189</td><td rowspan="1" colspan="1">Peru</td><td rowspan="1" colspan="1"><ext-link xmlns:xlink="http://www.w3.org/1999/xlink" ext-link-type="uri" xlink:href="http://www.ncbi.nlm.nih.gov/nuccore/JX458734" xlink:type="simple">JX458734</ext-link></td></tr><tr><td rowspan="1" colspan="1"><italic><tp:taxon-name>Oenomaus atena</tp:taxon-name></italic> (Hewitson, 1867)
                                    </td><td rowspan="1" colspan="1">CF-LYC-084</td><td rowspan="1" colspan="1">Peru</td><td rowspan="1" colspan="1"><ext-link xmlns:xlink="http://www.w3.org/1999/xlink" ext-link-type="uri" xlink:href="http://www.ncbi.nlm.nih.gov/nuccore/HQ966592" xlink:type="simple">HQ966592</ext-link></td></tr><tr><td rowspan="1" colspan="1"><italic><tp:taxon-name>Oenomaus atesa</tp:taxon-name></italic> (Hewitson, 1867)
                                    </td><td rowspan="1" colspan="1">CF-LYC-003</td><td rowspan="1" colspan="1">French Guiana</td><td rowspan="1" colspan="1"><ext-link xmlns:xlink="http://www.w3.org/1999/xlink" ext-link-type="uri" xlink:href="http://www.ncbi.nlm.nih.gov/nuccore/HQ966543" xlink:type="simple">HQ966543</ext-link></td></tr><tr><td rowspan="1" colspan="1"><italic><tp:taxon-name>Oenomaus brulei</tp:taxon-name></italic> Faynel, 2008
                                    </td><td rowspan="1" colspan="1">CF-LYC-033</td><td rowspan="1" colspan="1">French Guiana</td><td rowspan="1" colspan="1"><ext-link xmlns:xlink="http://www.w3.org/1999/xlink" ext-link-type="uri" xlink:href="http://www.ncbi.nlm.nih.gov/nuccore/HQ966552" xlink:type="simple">HQ966552</ext-link></td></tr><tr><td rowspan="1" colspan="1"><italic><tp:taxon-name>Oenomaus brulei</tp:taxon-name></italic> Faynel, 2008
                                    </td><td rowspan="1" colspan="1">CF-LYC-035</td><td rowspan="1" colspan="1">French Guiana</td><td rowspan="1" colspan="1"><ext-link xmlns:xlink="http://www.w3.org/1999/xlink" ext-link-type="uri" xlink:href="http://www.ncbi.nlm.nih.gov/nuccore/HQ966554" xlink:type="simple">HQ966554</ext-link></td></tr><tr><td rowspan="1" colspan="1"><italic><tp:taxon-name>Oenomaus cortica</tp:taxon-name></italic> (D'Abrera, 1995)
                                    </td><td rowspan="1" colspan="1">CF-LYC-051</td><td rowspan="1" colspan="1">Brazil</td><td rowspan="1" colspan="1"><ext-link xmlns:xlink="http://www.w3.org/1999/xlink" ext-link-type="uri" xlink:href="http://www.ncbi.nlm.nih.gov/nuccore/HQ966565" xlink:type="simple">HQ966565</ext-link></td></tr><tr><td rowspan="1" colspan="1"><italic><tp:taxon-name>Oenomaus cortica</tp:taxon-name></italic> (D'Abrera, 1995)
                                    </td><td rowspan="1" colspan="1">CF-LYC-052</td><td rowspan="1" colspan="1">Brazil</td><td rowspan="1" colspan="1"><ext-link xmlns:xlink="http://www.w3.org/1999/xlink" ext-link-type="uri" xlink:href="http://www.ncbi.nlm.nih.gov/nuccore/HQ966566" xlink:type="simple">HQ966566</ext-link></td></tr><tr><td rowspan="1" colspan="1"><italic><tp:taxon-name>Oenomaus cortica</tp:taxon-name></italic> (D'Abrera, 1995)
                                    </td><td rowspan="1" colspan="1">CF-LYC-188</td><td rowspan="1" colspan="1">Peru</td><td rowspan="1" colspan="1"><ext-link xmlns:xlink="http://www.w3.org/1999/xlink" ext-link-type="uri" xlink:href="http://www.ncbi.nlm.nih.gov/nuccore/JX458722" xlink:type="simple">JX458722</ext-link></td></tr><tr><td rowspan="1" colspan="1"><italic><tp:taxon-name>Oenomaus curiosa</tp:taxon-name></italic> Faynel &amp; Moser, 2008
                                    </td><td rowspan="1" colspan="1">CF-LYC-036</td><td rowspan="1" colspan="1">French Guiana</td><td rowspan="1" colspan="1"><ext-link xmlns:xlink="http://www.w3.org/1999/xlink" ext-link-type="uri" xlink:href="http://www.ncbi.nlm.nih.gov/nuccore/HQ966555" xlink:type="simple">HQ966555</ext-link></td></tr><tr><td rowspan="1" colspan="1"><italic><tp:taxon-name>Oenomaus curiosa</tp:taxon-name></italic> Faynel &amp; Moser, 2008
                                    </td><td rowspan="1" colspan="1">CF-LYC-037</td><td rowspan="1" colspan="1">French Guiana</td><td rowspan="1" colspan="1"><ext-link xmlns:xlink="http://www.w3.org/1999/xlink" ext-link-type="uri" xlink:href="http://www.ncbi.nlm.nih.gov/nuccore/HQ966556" xlink:type="simple">HQ966556</ext-link></td></tr><tr><td rowspan="1" colspan="1"><italic><tp:taxon-name>Oenomaus curiosa</tp:taxon-name></italic> Faynel &amp; Moser, 2008
                                    </td><td rowspan="1" colspan="1">CF-LYC-016</td><td rowspan="1" colspan="1">Peru</td><td rowspan="1" colspan="1"><ext-link xmlns:xlink="http://www.w3.org/1999/xlink" ext-link-type="uri" xlink:href="http://www.ncbi.nlm.nih.gov/nuccore/JX458726" xlink:type="simple">JX458726</ext-link></td></tr><tr><td rowspan="1" colspan="1"><italic><tp:taxon-name>Oenomaus curiosa</tp:taxon-name></italic> Faynel &amp; Moser, 2008
                                    </td><td rowspan="1" colspan="1">CF-LYC-184</td><td rowspan="1" colspan="1">Peru</td><td rowspan="1" colspan="1"><ext-link xmlns:xlink="http://www.w3.org/1999/xlink" ext-link-type="uri" xlink:href="http://www.ncbi.nlm.nih.gov/nuccore/JX458730" xlink:type="simple">JX458730</ext-link></td></tr><tr><td rowspan="1" colspan="1"><italic><tp:taxon-name>Oenomaus cyanovenata</tp:taxon-name></italic> (D'Abrera, 1995)
                                    </td><td rowspan="1" colspan="1">CF-LYC-049</td><td rowspan="1" colspan="1">Brazil</td><td rowspan="1" colspan="1"><ext-link xmlns:xlink="http://www.w3.org/1999/xlink" ext-link-type="uri" xlink:href="http://www.ncbi.nlm.nih.gov/nuccore/HQ966564" xlink:type="simple">HQ966564</ext-link></td></tr><tr><td rowspan="1" colspan="1"><italic><tp:taxon-name>Oenomaus cyanovenata</tp:taxon-name></italic> (D'Abrera, 1995)
                                    </td><td rowspan="1" colspan="1">CF-LYC-048</td><td rowspan="1" colspan="1">Brazil</td><td rowspan="1" colspan="1"><ext-link xmlns:xlink="http://www.w3.org/1999/xlink" ext-link-type="uri" xlink:href="http://www.ncbi.nlm.nih.gov/nuccore/HQ966563" xlink:type="simple">HQ966563</ext-link></td></tr><tr><td rowspan="1" colspan="1"><italic><tp:taxon-name>Oenomaus cyanovenata</tp:taxon-name></italic> (D'Abrera, 1995)
                                    </td><td rowspan="1" colspan="1">CF-LYC-047</td><td rowspan="1" colspan="1">French Guiana</td><td rowspan="1" colspan="1"><ext-link xmlns:xlink="http://www.w3.org/1999/xlink" ext-link-type="uri" xlink:href="http://www.ncbi.nlm.nih.gov/nuccore/JX458737" xlink:type="simple">JX458737</ext-link></td></tr><tr><td rowspan="1" colspan="1"><italic><tp:taxon-name>Oenomaus cyanovenata</tp:taxon-name></italic> (D'Abrera, 1995)
                                    </td><td rowspan="1" colspan="1">CF-LYC-182</td><td rowspan="1" colspan="1">Peru</td><td rowspan="1" colspan="1"><ext-link xmlns:xlink="http://www.w3.org/1999/xlink" ext-link-type="uri" xlink:href="http://www.ncbi.nlm.nih.gov/nuccore/JX458728" xlink:type="simple">JX458728</ext-link></td></tr><tr><td rowspan="1" colspan="1"><italic><tp:taxon-name>Oenomaus gaia</tp:taxon-name></italic> Faynel, 2008
                                    </td><td rowspan="1" colspan="1">CF-LYC-024</td><td rowspan="1" colspan="1">Peru</td><td rowspan="1" colspan="1"><ext-link xmlns:xlink="http://www.w3.org/1999/xlink" ext-link-type="uri" xlink:href="http://www.ncbi.nlm.nih.gov/nuccore/JX458720" xlink:type="simple">JX458720</ext-link></td></tr><tr><td rowspan="1" colspan="1"><italic><tp:taxon-name>Oenomaus gaia</tp:taxon-name></italic> Faynel, 2008
                                    </td><td rowspan="1" colspan="1">CF-LYC-023</td><td rowspan="1" colspan="1">French Guiana</td><td rowspan="1" colspan="1"><ext-link xmlns:xlink="http://www.w3.org/1999/xlink" ext-link-type="uri" xlink:href="http://www.ncbi.nlm.nih.gov/nuccore/JX458719" xlink:type="simple">JX458719</ext-link></td></tr><tr><td rowspan="1" colspan="1"><italic><tp:taxon-name>Oenomaus gaia</tp:taxon-name></italic> Faynel, 2008
                                    </td><td rowspan="1" colspan="1">CF-LYC-187</td><td rowspan="1" colspan="1">Peru</td><td rowspan="1" colspan="1"><ext-link xmlns:xlink="http://www.w3.org/1999/xlink" ext-link-type="uri" xlink:href="http://www.ncbi.nlm.nih.gov/nuccore/JX458721" xlink:type="simple">JX458721</ext-link></td></tr><tr><td rowspan="1" colspan="1"><italic><tp:taxon-name>Oenomaus isabellae</tp:taxon-name></italic> Faynel, 2006
                                    </td><td rowspan="1" colspan="1">CF-LYC-006</td><td rowspan="1" colspan="1">Brazil</td><td rowspan="1" colspan="1"><ext-link xmlns:xlink="http://www.w3.org/1999/xlink" ext-link-type="uri" xlink:href="http://www.ncbi.nlm.nih.gov/nuccore/HQ966545" xlink:type="simple">HQ966545</ext-link></td></tr><tr><td rowspan="1" colspan="1"><italic><tp:taxon-name>Oenomaus jauffreti</tp:taxon-name></italic> Faynel &amp; Moser, 2008
                                    </td><td rowspan="1" colspan="1">CF-LYC-030</td><td rowspan="1" colspan="1">Brazil</td><td rowspan="1" colspan="1"><ext-link xmlns:xlink="http://www.w3.org/1999/xlink" ext-link-type="uri" xlink:href="http://www.ncbi.nlm.nih.gov/nuccore/JX458724" xlink:type="simple">JX458724</ext-link></td></tr><tr><td rowspan="1" colspan="1"><italic><tp:taxon-name>Oenomaus jauffreti</tp:taxon-name></italic> Faynel &amp; Moser, 2008
                                    </td><td rowspan="1" colspan="1">CF-LYC-029</td><td rowspan="1" colspan="1">French Guiana</td><td rowspan="1" colspan="1"><ext-link xmlns:xlink="http://www.w3.org/1999/xlink" ext-link-type="uri" xlink:href="http://www.ncbi.nlm.nih.gov/nuccore/HQ966549" xlink:type="simple">HQ966549</ext-link></td></tr><tr><td rowspan="1" colspan="1"><italic><tp:taxon-name>Oenomaus jauffreti</tp:taxon-name></italic> Faynel &amp; Moser, 2008
                                    </td><td rowspan="1" colspan="1">CF-LYC-028</td><td rowspan="1" colspan="1">Brazil</td><td rowspan="1" colspan="1"><ext-link xmlns:xlink="http://www.w3.org/1999/xlink" ext-link-type="uri" xlink:href="http://www.ncbi.nlm.nih.gov/nuccore/JX458727" xlink:type="simple">JX458727</ext-link></td></tr><tr><td rowspan="1" colspan="1"><italic><tp:taxon-name>Oenomaus jauffreti</tp:taxon-name></italic> Faynel &amp; Moser, 2008
                                    </td><td rowspan="1" colspan="1">CF-LYC-186</td><td rowspan="1" colspan="1">Peru</td><td rowspan="1" colspan="1"><ext-link xmlns:xlink="http://www.w3.org/1999/xlink" ext-link-type="uri" xlink:href="http://www.ncbi.nlm.nih.gov/nuccore/JX458732" xlink:type="simple">JX458732</ext-link></td></tr><tr><td rowspan="1" colspan="1"><italic><tp:taxon-name>Oenomaus lea</tp:taxon-name></italic> Faynel &amp; Robbins, 2012
                                    </td><td rowspan="1" colspan="1">CF-LYC-005</td><td rowspan="1" colspan="1">Peru</td><td rowspan="1" colspan="1"><ext-link xmlns:xlink="http://www.w3.org/1999/xlink" ext-link-type="uri" xlink:href="http://www.ncbi.nlm.nih.gov/nuccore/HQ966544" xlink:type="simple">HQ966544</ext-link></td></tr><tr><td rowspan="1" colspan="1"><italic><tp:taxon-name>Oenomaus magnus</tp:taxon-name></italic> Faynel &amp; Moser, 2008
                                    </td><td rowspan="1" colspan="1">CF-LYC-020</td><td rowspan="1" colspan="1">Peru</td><td rowspan="1" colspan="1"><ext-link xmlns:xlink="http://www.w3.org/1999/xlink" ext-link-type="uri" xlink:href="http://www.ncbi.nlm.nih.gov/nuccore/HQ966547" xlink:type="simple">HQ966547</ext-link></td></tr><tr><td rowspan="1" colspan="1"><italic><tp:taxon-name>Oenomaus mancha</tp:taxon-name></italic> Busby &amp; Faynel, 2012
                                    </td><td rowspan="1" colspan="1">CF-LYC-190</td><td rowspan="1" colspan="1">Ecuador</td><td rowspan="1" colspan="1"><ext-link xmlns:xlink="http://www.w3.org/1999/xlink" ext-link-type="uri" xlink:href="http://www.ncbi.nlm.nih.gov/nuccore/JX458723" xlink:type="simple">JX458723</ext-link></td></tr><tr><td rowspan="1" colspan="1"><italic><tp:taxon-name>Oenomaus morroensis</tp:taxon-name></italic> Faynel &amp; Moser, 2008
                                    </td><td rowspan="1" colspan="1">CF-LYC-015</td><td rowspan="1" colspan="1">Brazil</td><td rowspan="1" colspan="1"><ext-link xmlns:xlink="http://www.w3.org/1999/xlink" ext-link-type="uri" xlink:href="http://www.ncbi.nlm.nih.gov/nuccore/JX458736" xlink:type="simple">JX458736</ext-link></td></tr><tr><td rowspan="1" colspan="1"><italic><tp:taxon-name>Oenomaus moseri</tp:taxon-name></italic> Robbins &amp; Faynel, 2012
                                    </td><td rowspan="1" colspan="1">CF-LYC-012</td><td rowspan="1" colspan="1">Brazil</td><td rowspan="1" colspan="1"><ext-link xmlns:xlink="http://www.w3.org/1999/xlink" ext-link-type="uri" xlink:href="http://www.ncbi.nlm.nih.gov/nuccore/JX458735" xlink:type="simple">JX458735</ext-link></td></tr><tr><td rowspan="1" colspan="1"><italic><tp:taxon-name>Oenomaus moseri</tp:taxon-name></italic> Robbins &amp; Faynel, 2012
                                    </td><td rowspan="1" colspan="1">CF-LYC-063</td><td rowspan="1" colspan="1">Brazil</td><td rowspan="1" colspan="1"><ext-link xmlns:xlink="http://www.w3.org/1999/xlink" ext-link-type="uri" xlink:href="http://www.ncbi.nlm.nih.gov/nuccore/HQ966576" xlink:type="simple">HQ966576</ext-link></td></tr><tr><td rowspan="1" colspan="1"><italic><tp:taxon-name>Oenomaus nigra</tp:taxon-name></italic> Faynel &amp; Moser, 2008
                                    </td><td rowspan="1" colspan="1">CF-LYC-148</td><td rowspan="1" colspan="1">Peru</td><td rowspan="1" colspan="1"><ext-link xmlns:xlink="http://www.w3.org/1999/xlink" ext-link-type="uri" xlink:href="http://www.ncbi.nlm.nih.gov/nuccore/JX458729" xlink:type="simple">JX458729</ext-link></td></tr><tr><td rowspan="1" colspan="1"><italic><tp:taxon-name>Oenomaus ortygnus</tp:taxon-name></italic> (Cramer, 1779)
                                    </td><td rowspan="1" colspan="1">CF-LYC-146</td><td rowspan="1" colspan="1">Mexico</td><td rowspan="1" colspan="1"><ext-link xmlns:xlink="http://www.w3.org/1999/xlink" ext-link-type="uri" xlink:href="http://www.ncbi.nlm.nih.gov/nuccore/JX458738" xlink:type="simple">JX458738</ext-link></td></tr><tr><td rowspan="1" colspan="1"><italic><tp:taxon-name>Oenomaus ortygnus</tp:taxon-name></italic> (Cramer, 1779)
                                    </td><td rowspan="1" colspan="1">CF-LYC-147</td><td rowspan="1" colspan="1">Peru</td><td rowspan="1" colspan="1"><ext-link xmlns:xlink="http://www.w3.org/1999/xlink" ext-link-type="uri" xlink:href="http://www.ncbi.nlm.nih.gov/nuccore/JX458733" xlink:type="simple">JX458733</ext-link></td></tr><tr><td rowspan="1" colspan="1"><italic><tp:taxon-name>Oenomaus poirieri</tp:taxon-name></italic> Faynel, 2008
                                    </td><td rowspan="1" colspan="1">CF-LYC-011</td><td rowspan="1" colspan="1">French Guiana</td><td rowspan="1" colspan="1"><ext-link xmlns:xlink="http://www.w3.org/1999/xlink" ext-link-type="uri" xlink:href="http://www.ncbi.nlm.nih.gov/nuccore/JX458725" xlink:type="simple">JX458725</ext-link></td></tr><tr><td rowspan="1" colspan="1"><italic><tp:taxon-name>Oenomaus taua</tp:taxon-name></italic> Faynel &amp; Moser, 2008
                                    </td><td rowspan="1" colspan="1">CF-LYC-085</td><td rowspan="1" colspan="1">Peru</td><td rowspan="1" colspan="1"><ext-link xmlns:xlink="http://www.w3.org/1999/xlink" ext-link-type="uri" xlink:href="http://www.ncbi.nlm.nih.gov/nuccore/HQ966593" xlink:type="simple">HQ966593</ext-link></td></tr><tr><td rowspan="1" colspan="1"><italic><tp:taxon-name>Oenomaus taua</tp:taxon-name></italic> Faynel &amp; Moser, 2008
                                    </td><td rowspan="1" colspan="1">CF-LYC-185</td><td rowspan="1" colspan="1">Peru</td><td rowspan="1" colspan="1"><ext-link xmlns:xlink="http://www.w3.org/1999/xlink" ext-link-type="uri" xlink:href="http://www.ncbi.nlm.nih.gov/nuccore/JX458739" xlink:type="simple">JX458739</ext-link></td></tr></tbody></table></table-wrap></tp:treatment-sec><tp:treatment-sec sec-type="Etymology"><title>Etymology.</title><p>The name of this species is derived from the Spanish word “mancha”, which means spot, referring to the very distinctive, elongated black spot in VHW cell Sc+R1-Rs. The name is a feminine noun in apposition.</p></tp:treatment-sec><tp:treatment-sec sec-type="Habitat and distribution"><title>Habitat and distribution.</title><p><italic><tp:taxon-name>Oenomaus mancha</tp:taxon-name></italic> occurs widely in wet forest in eastern Ecuador at elevations ranging from 400 to 1100 m (<xref ref-type="fig" rid="F6">Fig. 46</xref>). Although it is sympatric with <italic><tp:taxon-name>Oenomaus ortygnus</tp:taxon-name></italic> in wet forest, it does not occur in the highly disturbed habitats in which <italic><tp:taxon-name>Oenomaus ortygnus</tp:taxon-name></italic> sometimes occurs. It is yet an open question whether <italic><tp:taxon-name>Oenomaus mancha</tp:taxon-name></italic> is a lowland or lower montane species.
                    </p><fig id="F5" position="float" orientation="portrait"><label>Figures 38–45.</label><caption><p><italic><tp:taxon-name>Oenomaus</tp:taxon-name></italic>, eighth abdominal tergum: ventral view, anterior edge at bottom. <bold>38</bold> ♂ <italic><tp:taxon-name>Oenomaus mancha</tp:taxon-name></italic> (holotype, Ecuador) <bold>39</bold> ♂ <italic><tp:taxon-name>Oenomaus lea</tp:taxon-name></italic> (holotype, Peru) <bold>40</bold> ♂ <italic><tp:taxon-name>Oenomaus mentirosa</tp:taxon-name></italic> (holotype, Peru) <bold>41</bold> ♂ <italic><tp:taxon-name>Oenomaus myrteana</tp:taxon-name></italic> (holotype, Ecuador) <bold>42</bold> ♂ <italic><tp:taxon-name>Oenomaus andi</tp:taxon-name></italic> (holotype, Ecuador) <bold>43</bold> ♀ <italic><tp:taxon-name>Oenomaus andi</tp:taxon-name></italic> (paratype, Ecuador) <bold>44</bold> ♂ <italic><tp:taxon-name>Oenomaus moseri</tp:taxon-name></italic> (holotype, Brazil) <bold>45</bold> Male genitalia in lateral view: <italic><tp:taxon-name>Oenomaus moseri</tp:taxon-name></italic> (left) and <italic><tp:taxon-name>Oenomaus morroensis</tp:taxon-name></italic> holotypes. Diagnostic characters (1), (2) and (3) are explained in the text.</p></caption><graphic xmlns:xlink="http://www.w3.org/1999/xlink" xlink:href="ZooKeys-222-011-g005.jpg" position="float" orientation="portrait" xlink:type="simple"/></fig><fig id="F6" position="float" orientation="portrait"><label>Figures 46–47.</label><caption><p>Distributions. <bold>46</bold> <italic><tp:taxon-name>Oenomaus mancha</tp:taxon-name></italic>, <italic><tp:taxon-name>Oenomaus gwenish</tp:taxon-name></italic>, <italic><tp:taxon-name>Oenomaus myrteana</tp:taxon-name></italic>, <italic><tp:taxon-name>Oenomaus moseri</tp:taxon-name></italic> <bold>47</bold> <italic><tp:taxon-name>Oenomaus andi</tp:taxon-name></italic>, <italic><tp:taxon-name>Oenomaus lea</tp:taxon-name></italic>, <italic><tp:taxon-name>Oenomaus mentirosa</tp:taxon-name></italic>.</p></caption><graphic xmlns:xlink="http://www.w3.org/1999/xlink" xlink:href="ZooKeys-222-011-g006.jpg" position="float" orientation="portrait" xlink:type="simple"/></fig></tp:treatment-sec><tp:treatment-sec sec-type="Behavior"><title>Behavior.</title><p>The holotype male was landed on a leaf about 5 m above the ground at 11:00 hours. Males and females are attracted to traps baited with rotting fish (vouchers in RCB).</p></tp:treatment-sec><ref-list><ref id="B15"><mixed-citation xmlns:xlink="http://www.w3.org/1999/xlink" xlink:type="simple"><person-group><name name-style="western"><surname>Faynel</surname><given-names>C</given-names></name></person-group> (<year>2006</year>)<source> Le genre Oenomaus Hübner, 1819, en Guyane française (Lepidoptera, Lycaenidae). Bulletin de la Société Entomologique de France, 111(2): 137–156. <ext-link ext-link-type="uri" xlink:href="http://cat.inist.fr/?aModele=afficheN&amp;cpsidt=17969795" xlink:type="simple">http://cat.inist.fr/?aModele=afficheN&amp;cpsidt=17969795</ext-link></source></mixed-citation></ref></ref-list></tp:taxon-treatment>
