# Supplementary material for: Review of the species level taxonomy of the neotropical butterfly genus Oenomaus (Lycaenidae, Theclinae, Eumaeini)
Source: Zookeys. 2012 Sep 20;(222):11–45. doi: 10.3897/zookeys.222.3375 (PMC3459029; doi:10.3897/zookeys.222.3375)
Supplement: XML Treatment for Oenomaus gwenish [file zookeys.222.3375-treatment2.xml]

<!DOCTYPE tp:taxon-treatment
  PUBLIC "-//TaxonX//DTD Taxonomic Treatment Publishing DTD v0 20100105//EN" "tax-treatment-NSO.dtd">
<tp:taxon-treatment xmlns:tp="http://www.plazi.org/taxpub"><tp:treatment-meta><mixed-citation publication-type="journal"><person-group><name><surname>Faynel</surname><given-names>Christophe</given-names></name><name><surname>Busby</surname><given-names>Robert C.</given-names></name><name><surname>Robbins</surname><given-names>Robert K.</given-names></name></person-group><article-title>Review of the species level taxonomy of the neotropical butterfly genus 
                    <italic>Oenomaus</italic> (Lycaenidae, Theclinae, Eumaeini)
                </article-title><source>Zookeys</source><day>20</day><month>9</month><year>2012</year><volume>2012</volume><issue>222</issue><fpage>11</fpage><lpage>45</lpage><pub-id pub-id-type="doi">10.3897/zookeys.222.3375</pub-id></mixed-citation></tp:treatment-meta><tp:nomenclature><tp:taxon-name>
                        <tp:taxon-name-part taxon-name-part-type="genus">Oenomaus</tp:taxon-name-part>
                        <tp:taxon-name-part taxon-name-part-type="species">gwenish</tp:taxon-name-part>
                    <object-id xmlns:xlink="http://www.w3.org/1999/xlink" xlink:type="simple">urn:lsid:zoobank.org:act:D35807B0-C3C3-4384-BB59-E294B3E06F97</object-id>
								<object-id xmlns:xlink="http://www.w3.org/1999/xlink" xlink:type="simple">http://species-id.net/wiki/Oenomaus_gwenish</object-id>
								</tp:taxon-name><tp:taxon-authority>Robbins &amp; Faynel</tp:taxon-authority><tp:taxon-status xmlns:xlink="http://www.w3.org/1999/xlink" xlink:type="simple">sp. n.</tp:taxon-status><xref ref-type="fig" rid="F1">Figs 3</xref><xref ref-type="fig" rid="F4">, 27</xref><xref ref-type="fig" rid="F6">, 46</xref></tp:nomenclature><tp:treatment-sec sec-type="Type-locality"><title>Type-locality.</title><p>Panama: Darién, Serranía de Pirre, Cana, <named-content xmlns:xlink="http://www.w3.org/1999/xlink" content-type="dwc:verbatimCoordinates" xlink:type="simple">7°55'57"N, 77°42'58"W</named-content>, 1000 m. Serranía de Pirre at 1000 m was uncut wet lower montane forest in 1984. The only disturbance was a defunct gold mine camp and associated dirt runway at Cana.</p></tp:treatment-sec><tp:treatment-sec sec-type="Type-specimen"><title>Type-specimen.</title><p><bold>Holotype</bold> ♀ (<xref ref-type="fig" rid="F1">Fig. 3</xref>) labeled as “PANAMA: Darien: / Serrania de Pirre: / Cana: 1,000 m / 5 January 1984 / Leg. G.B. Small” [rectangular, white, printed and handwritten], “GENITALIA NO. / 2011: 406♀ / C. FAYNEL” [rectangular, green, printed] “Holotype ♀ / <italic><tp:taxon-name>Oenomaus gwenish</tp:taxon-name></italic> / Robbins &amp; Faynel, 2012” [rectangular, red, printed]. Deposited in USNM.
                    </p></tp:treatment-sec><tp:treatment-sec sec-type="Description"><title>Description, diagnosis and recognition as a distinct species.</title><p>Female FW length: 20 mm (<italic><tp:taxon-name>N</tp:taxon-name></italic> = 1). Wing pattern (<xref ref-type="fig" rid="F1">Fig. 3</xref>) and genitalia (<xref ref-type="fig" rid="F4">Fig. 27</xref>) illustrated. The wing patterns of <italic><tp:taxon-name>Oenomaus gwenish</tp:taxon-name></italic> and <italic><tp:taxon-name>Oenomaus mancha</tp:taxon-name></italic> are distinguished from that of <italic><tp:taxon-name>Oenomaus ortygnus</tp:taxon-name></italic>by the black patch in the distal part of the VHW cell Sc+R1-Rs and by the absence of a black mark in VFW cell Costa-Sc. However, the ventral wing pattern of <italic><tp:taxon-name>Oenomaus gwenish</tp:taxon-name></italic> differs from that of <italic><tp:taxon-name>Oenomaus mancha</tp:taxon-name></italic> by (1) the lack of a black band crossing the VFW discal cell, (2) the absence of a black spot in VFW cell M3-Cu1, and (3) the presence of two black spots of equal size along VHW veins mdc and ldc instead of a single large black spot at vein mdc with no mark or a faint vestigial mark at vein ldc. Thefemalegenitalia of <italic><tp:taxon-name>Oenomaus gwenish</tp:taxon-name></italic> (<xref ref-type="fig" rid="F4">Fig. 27</xref>) are similar to those of <italic><tp:taxon-name>Oenomaus mancha</tp:taxon-name></italic>.
                    </p><p>We hesitated to describe this species because we cannot assess its intraspecific variation. However, the series of 10 females of <italic><tp:taxon-name>Oenomaus mancha</tp:taxon-name></italic> show little variation in the traits that distinguish them from the holotype of <italic><tp:taxon-name>Oenomaus gwenish</tp:taxon-name></italic>. For this reason, a hypothesis of specific distinctness is better supported than a hypothesis of geographical variation.
                    </p></tp:treatment-sec><tp:treatment-sec sec-type="Etymology"><title>Etymology.</title><p>The holotype of <italic><tp:taxon-name>Oenomaus gwenish</tp:taxon-name></italic> is a unique and distinctive female, for which reason it gives us great pleasure to name this species for entomologist Dr. Jennifer (Gwen) Shlichta. The name is a feminine noun in apposition.
                    </p></tp:treatment-sec><tp:treatment-sec sec-type="Habitat and distribution"><title>Habitat and distribution.</title><p><italic><tp:taxon-name>Oenomaus gwenish</tp:taxon-name></italic> is probably a lower montane species, so far known only from wet forest at 1000 m elevation in Darién, Panama (<xref ref-type="fig" rid="F6">Fig. 46</xref>). While <italic><tp:taxon-name>Oenomaus gwenish</tp:taxon-name></italic> and <italic><tp:taxon-name>Oenomaus ortygnus</tp:taxon-name></italic> are both known from Panama, we do not know if they are sympatric.
                    </p></tp:treatment-sec><tp:treatment-sec><!--Section generated to contain objects referenced in tp:taxon-treatment.--><fig id="F1" position="float" orientation="portrait"><label>Figures 1–11.</label><caption><p><italic><tp:taxon-name>Oenomaus</tp:taxon-name></italic>, new species: adults (dorsal surface at left, ventral surface at right). <bold>1</bold> ♂ <italic><tp:taxon-name>Oenomaus mancha</tp:taxon-name></italic> (holotype, Ecuador) <bold>2</bold> ♀ <italic><tp:taxon-name>Oenomaus mancha</tp:taxon-name></italic> (paratype, Ecuador) <bold>3</bold> ♀ <italic><tp:taxon-name>Oenomaus gwenish</tp:taxon-name></italic> (holotype, Panama) <bold>4 </bold> ♂ <italic><tp:taxon-name>Oenomaus lea</tp:taxon-name></italic> (holotype, Peru) <bold>5</bold> ♂ <italic><tp:taxon-name>Oenomaus myrteana</tp:taxon-name></italic> (holotype, Ecuador) <bold>6</bold> ♀ <italic><tp:taxon-name>Oenomaus myrteana</tp:taxon-name></italic> (paratype, Ecuador) <bold>7</bold> ♂ <italic><tp:taxon-name>Oenomaus mentirosa</tp:taxon-name></italic> (holotype, Peru) <bold>8</bold> ♂ <italic><tp:taxon-name>Oenomaus andi</tp:taxon-name></italic> (holotype, Ecuador) <bold>9</bold> ♀ <italic><tp:taxon-name>Oenomaus andi</tp:taxon-name></italic> (paratype, Ecuador) <bold>10</bold> ♂ <italic><tp:taxon-name>Oenomaus moseri</tp:taxon-name></italic> (holotype, Brazil) <bold>11</bold> ♀ <italic><tp:taxon-name>Oenomaus moseri</tp:taxon-name></italic> (paratype, Brazil).</p></caption><graphic xmlns:xlink="http://www.w3.org/1999/xlink" xlink:href="ZooKeys-222-011-g001.jpg" position="float" orientation="portrait" xlink:type="simple"/></fig><fig id="F4" position="float" orientation="portrait"><label>Figures 26–37.</label><caption><p><italic><tp:taxon-name>Oenomaus</tp:taxon-name></italic> female genitalia: ventral view at left, lateral view on right. <bold>26</bold> <italic><tp:taxon-name>Oenomaus mancha</tp:taxon-name></italic> (paratype, Ecuador) <bold>27</bold> <italic><tp:taxon-name>Oenomaus gwenish</tp:taxon-name></italic> (holotype, Panama) <bold>28</bold> <italic><tp:taxon-name>Oenomaus myrteana</tp:taxon-name></italic> (paratype, Ecuador) <bold>29</bold> <italic><tp:taxon-name>Oenomaus andi</tp:taxon-name></italic> (paratype, Ecuador) <bold>30</bold> <italic><tp:taxon-name>Oenomaus moseri</tp:taxon-name></italic> (paratype, Brazil) <bold>31</bold> <italic><tp:taxon-name>Oenomaus brulei</tp:taxon-name></italic> (French Guiana) <bold>32</bold> <italic><tp:taxon-name>Oenomaus cyanovenata</tp:taxon-name></italic> (French Guiana) <bold>33</bold> <italic><tp:taxon-name>Oenomaus cyanovenata</tp:taxon-name></italic> (Costa Rica) <bold>34</bold> <italic><tp:taxon-name>Oenomaus gaia</tp:taxon-name></italic> (Panama) <bold>35</bold> <italic><tp:taxon-name>Oenomaus geba</tp:taxon-name></italic> (Brazil) <bold>36</bold> <italic><tp:taxon-name>Oenomaus magnus</tp:taxon-name></italic> (French Guiana) <bold>37</bold> <italic><tp:taxon-name>Oenomaus taua</tp:taxon-name></italic> (Panama).</p></caption><graphic xmlns:xlink="http://www.w3.org/1999/xlink" xlink:href="ZooKeys-222-011-g004.jpg" position="float" orientation="portrait" xlink:type="simple"/></fig><fig id="F6" position="float" orientation="portrait"><label>Figures 46–47.</label><caption><p>Distributions. <bold>46</bold> <italic><tp:taxon-name>Oenomaus mancha</tp:taxon-name></italic>, <italic><tp:taxon-name>Oenomaus gwenish</tp:taxon-name></italic>, <italic><tp:taxon-name>Oenomaus myrteana</tp:taxon-name></italic>, <italic><tp:taxon-name>Oenomaus moseri</tp:taxon-name></italic> <bold>47</bold> <italic><tp:taxon-name>Oenomaus andi</tp:taxon-name></italic>, <italic><tp:taxon-name>Oenomaus lea</tp:taxon-name></italic>, <italic><tp:taxon-name>Oenomaus mentirosa</tp:taxon-name></italic>.</p></caption><graphic xmlns:xlink="http://www.w3.org/1999/xlink" xlink:href="ZooKeys-222-011-g006.jpg" position="float" orientation="portrait" xlink:type="simple"/></fig></tp:treatment-sec></tp:taxon-treatment>
