# Supplementary material for: Review of the species level taxonomy of the neotropical butterfly genus Oenomaus (Lycaenidae, Theclinae, Eumaeini)
Source: Zookeys. 2012 Sep 20;(222):11–45. doi: 10.3897/zookeys.222.3375 (PMC3459029; doi:10.3897/zookeys.222.3375)
Supplement: XML Treatment for Oenomaus lea [file zookeys.222.3375-treatment3.xml]

<!DOCTYPE tp:taxon-treatment
  PUBLIC "-//TaxonX//DTD Taxonomic Treatment Publishing DTD v0 20100105//EN" "tax-treatment-NSO.dtd">
<tp:taxon-treatment xmlns:tp="http://www.plazi.org/taxpub"><tp:treatment-meta><mixed-citation publication-type="journal"><person-group><name><surname>Faynel</surname><given-names>Christophe</given-names></name><name><surname>Busby</surname><given-names>Robert C.</given-names></name><name><surname>Robbins</surname><given-names>Robert K.</given-names></name></person-group><article-title>Review of the species level taxonomy of the neotropical butterfly genus 
                    <italic>Oenomaus</italic> (Lycaenidae, Theclinae, Eumaeini)
                </article-title><source>Zookeys</source><day>20</day><month>9</month><year>2012</year><volume>2012</volume><issue>222</issue><fpage>11</fpage><lpage>45</lpage><pub-id pub-id-type="doi">10.3897/zookeys.222.3375</pub-id></mixed-citation></tp:treatment-meta><tp:nomenclature><tp:taxon-name>
                        <tp:taxon-name-part taxon-name-part-type="genus">Oenomaus</tp:taxon-name-part>
                        <tp:taxon-name-part taxon-name-part-type="species">lea</tp:taxon-name-part>
                    <object-id xmlns:xlink="http://www.w3.org/1999/xlink" xlink:type="simple">urn:lsid:zoobank.org:act:A8315354-6FFF-4C71-AEE5-92925AE8833B</object-id>
								<object-id xmlns:xlink="http://www.w3.org/1999/xlink" xlink:type="simple">http://species-id.net/wiki/Oenomaus_lea</object-id>
								</tp:taxon-name><tp:taxon-authority>Faynel &amp; Robbins</tp:taxon-authority><tp:taxon-status xmlns:xlink="http://www.w3.org/1999/xlink" xlink:type="simple">sp. n.</tp:taxon-status><xref ref-type="fig" rid="F1">Figs 4</xref><xref ref-type="fig" rid="F3">, 21</xref><xref ref-type="fig" rid="F5">, 39</xref><xref ref-type="fig" rid="F6">, 47</xref></tp:nomenclature><tp:treatment-sec sec-type="Type-locality"><title>Type-locality.</title><p>Ecuador: Napo, Misahuallí Rd, Latas Grande, 7.7 km E Puerto Napo, <named-content xmlns:xlink="http://www.w3.org/1999/xlink" content-type="dwc:verbatimCoordinates" xlink:type="simple">1°02.0'S, 77°44.1'W</named-content>, 470 m. The holotype was collected along the road from Tena to Misahuallí, which in 1991 was a patchwork of “fincas” and remnant second growth forest<!--PageBreak-->.</p></tp:treatment-sec><tp:treatment-sec sec-type="Type-specimen"><title>Type-specimen.</title><p><bold>Holotype</bold> ♂ (<xref ref-type="fig" rid="F1">Fig. 4</xref>) labeled as “ECUADOR Napo / Misahualli Rd. 470m / Latas Grande / 9 Nov.’ 91 / S. S. Nicolay” [rectangular, white, printed and handwritten], “USNM ENT 00180040” [rectangular, white, printed], “GENITALIA NO. / 2011: 408♂ / C. FAYNEL” [rectangular, green, printed] “Holotype ♂ / <italic><tp:taxon-name>Oenomaus lea</tp:taxon-name></italic> / Faynel &amp; Robbins, 2012” [rectangular, red, printed]. Deposited in USNM.
                    </p><p><bold>Paratypes: Ecuador.</bold> <bold>1</bold> ♂: La Merced on Río Pastaza below Baños, Alt. 4000 ft. [= 1220 m], W. J. Coxey, III.1930, A.N.S. Lot 217, genitalia NO. 1992: 12 ♂ R.K. Robbins (ANSP). <bold>Peru</bold>. <bold>3</bold> ♂: UC, Pucallpa, 200 m, X.2007, Michael Büche leg. (CF); LO, Contamana, Río Ucayali, 300 m, <named-content xmlns:xlink="http://www.w3.org/1999/xlink" content-type="dwc:verbatimCoordinates" xlink:type="simple">7°19'S, 74°48'W</named-content>, IX.2010, leg J. Ramírez (LYD); SM, Juanjui, upper Huallaga River, IX. 1934, collector G. Klug, collection E.I. Huntington NO. 1055 (AMNH).
                    </p></tp:treatment-sec><tp:treatment-sec sec-type="Description"><title>Description, diagnosis and recognition as a distinct species.</title><p>Male FW length: 18.2 mm (SD = 0.8, <italic><tp:taxon-name>N</tp:taxon-name></italic> = 4). Wing pattern (<xref ref-type="fig" rid="F1">Fig. 4</xref>) and genitalia (<xref ref-type="fig" rid="F3">Fig. 21</xref>) illustrated. <italic><tp:taxon-name>Oenomaus lea</tp:taxon-name></italic> and <italic><tp:taxon-name>Oenomaus atesa</tp:taxon-name></italic> (Hewitson, 1867)are the only two <tp:taxon-name>Eumaeini</tp:taxon-name> sharing the striking underside wing pattern with two transverse brown bands on the VHW. However, males of <italic><tp:taxon-name>Oenomaus lea</tp:taxon-name></italic> differ from males of <italic><tp:taxon-name>Oenomaus atesa</tp:taxon-name></italic> (Figs 5, 6 in <xref ref-type="bibr" rid="B15">Faynel 2006</xref>) by (1) a greater expanse of the DFW blue, especially in the area from vein R3 to vein Cu1, (2) two brown patches on the VFW instead of a single median brown band; one patch is located along the costa, and the other is triangular and situated in the basal part of cell Cu1-Cu2, and (3) a lighter dorsal blue color with a different hue of blue along the HW veins M2, M3, Cu1 and Cu2. Moreover, the black spot in VHW cell Cu1-Cu2 is usually more apparent in <italic><tp:taxon-name>Oenomaus atesa</tp:taxon-name></italic> than in <italic><tp:taxon-name>Oenomaus lea</tp:taxon-name></italic>. Males of <italic><tp:taxon-name>Oenomaus lea</tp:taxon-name></italic> alsodiffer genitalically from those of <italic><tp:taxon-name>Oenomaus atesa</tp:taxon-name></italic> (<xref ref-type="fig" rid="F4">Fig. 26</xref> in <xref ref-type="bibr" rid="B15">Faynel 2006</xref>) by (1) a longer and wider saccus, (2) the dorsal part of the valvae in lateral aspect shorter than the ventral part, and not pointed at the posterior end, (3) a straight penis in lateral view, and (4) no tooth at the end of the penis. The eighth tergum shows no difference from that of <italic><tp:taxon-name>Oenomaus atesa</tp:taxon-name></italic>. Lastly, the divergence of “barcode” DNA sequence data between <italic><tp:taxon-name>Oenomaus lea</tp:taxon-name></italic> (CF-LYC-005) and <italic><tp:taxon-name>Oenomaus atesa</tp:taxon-name></italic> (CF-LYC-003) is more than 6% (<xref ref-type="table" rid="T1">Table 1</xref>). The female of <italic><tp:taxon-name>Oenomaus lea</tp:taxon-name></italic> is unknown.
                    </p></tp:treatment-sec><tp:treatment-sec sec-type="Etymology"><title>Etymology.</title><p>This species is named for Léa Faynel, daughter of Christophe Faynel. The name is a feminine noun in apposition.</p></tp:treatment-sec><tp:treatment-sec sec-type="Habitat and distribution"><title>Habitat and distribution.</title><p><italic><tp:taxon-name>Oenomaus lea</tp:taxon-name></italic> occurs in wet lowland forest up to 1200 m elevation in eastern Ecuador and eastern Peru (<xref ref-type="fig" rid="F6">Fig. 47</xref>).
                    </p></tp:treatment-sec><tp:treatment-sec><!--Section generated to contain objects referenced in tp:taxon-treatment.--><fig id="F1" position="float" orientation="portrait"><label>Figures 1–11.</label><caption><p><italic><tp:taxon-name>Oenomaus</tp:taxon-name></italic>, new species: adults (dorsal surface at left, ventral surface at right). <bold>1</bold> ♂ <italic><tp:taxon-name>Oenomaus mancha</tp:taxon-name></italic> (holotype, Ecuador) <bold>2</bold> ♀ <italic><tp:taxon-name>Oenomaus mancha</tp:taxon-name></italic> (paratype, Ecuador) <bold>3</bold> ♀ <italic><tp:taxon-name>Oenomaus gwenish</tp:taxon-name></italic> (holotype, Panama) <bold>4 </bold> ♂ <italic><tp:taxon-name>Oenomaus lea</tp:taxon-name></italic> (holotype, Peru) <bold>5</bold> ♂ <italic><tp:taxon-name>Oenomaus myrteana</tp:taxon-name></italic> (holotype, Ecuador) <bold>6</bold> ♀ <italic><tp:taxon-name>Oenomaus myrteana</tp:taxon-name></italic> (paratype, Ecuador) <bold>7</bold> ♂ <italic><tp:taxon-name>Oenomaus mentirosa</tp:taxon-name></italic> (holotype, Peru) <bold>8</bold> ♂ <italic><tp:taxon-name>Oenomaus andi</tp:taxon-name></italic> (holotype, Ecuador) <bold>9</bold> ♀ <italic><tp:taxon-name>Oenomaus andi</tp:taxon-name></italic> (paratype, Ecuador) <bold>10</bold> ♂ <italic><tp:taxon-name>Oenomaus moseri</tp:taxon-name></italic> (holotype, Brazil) <bold>11</bold> ♀ <italic><tp:taxon-name>Oenomaus moseri</tp:taxon-name></italic> (paratype, Brazil).</p></caption><graphic xmlns:xlink="http://www.w3.org/1999/xlink" xlink:href="ZooKeys-222-011-g001.jpg" position="float" orientation="portrait" xlink:type="simple"/></fig><fig id="F3" position="float" orientation="portrait"><label>Figures 20–25.</label><caption><p><italic><tp:taxon-name>Oenomaus</tp:taxon-name></italic> male genitalia: ventral view at left (setae drawn only on the right side and penis removed), left lateral view in the middle (with the penis and valvae displaced ~45° to make them more visible), and dorsal view at right (with setae drawn only on the right side and penis removed). <bold>20</bold>  <italic><tp:taxon-name>Oenomaus mancha</tp:taxon-name></italic> (holotype, Ecuador) <bold>21</bold> <italic><tp:taxon-name>Oenomaus lea</tp:taxon-name></italic> (holotype, Peru) <bold>22</bold> <italic><tp:taxon-name>Oenomaus myrteana</tp:taxon-name></italic> (holotype, Ecuador) <bold>23 </bold><italic><tp:taxon-name>Oenomaus mentirosa</tp:taxon-name></italic> (holotype, Peru) <bold>24</bold> <italic><tp:taxon-name>Oenomaus andi</tp:taxon-name></italic> (holotype, Ecuador) <bold>25</bold> <italic><tp:taxon-name>Oenomaus moseri</tp:taxon-name></italic> (holotype, Brazil).</p></caption><graphic xmlns:xlink="http://www.w3.org/1999/xlink" xlink:href="ZooKeys-222-011-g003.jpg" position="float" orientation="portrait" xlink:type="simple"/></fig><fig id="F5" position="float" orientation="portrait"><label>Figures 38–45.</label><caption><p><italic><tp:taxon-name>Oenomaus</tp:taxon-name></italic>, eighth abdominal tergum: ventral view, anterior edge at bottom. <bold>38</bold> ♂ <italic><tp:taxon-name>Oenomaus mancha</tp:taxon-name></italic> (holotype, Ecuador) <bold>39</bold> ♂ <italic><tp:taxon-name>Oenomaus lea</tp:taxon-name></italic> (holotype, Peru) <bold>40</bold> ♂ <italic><tp:taxon-name>Oenomaus mentirosa</tp:taxon-name></italic> (holotype, Peru) <bold>41</bold> ♂ <italic><tp:taxon-name>Oenomaus myrteana</tp:taxon-name></italic> (holotype, Ecuador) <bold>42</bold> ♂ <italic><tp:taxon-name>Oenomaus andi</tp:taxon-name></italic> (holotype, Ecuador) <bold>43</bold> ♀ <italic><tp:taxon-name>Oenomaus andi</tp:taxon-name></italic> (paratype, Ecuador) <bold>44</bold> ♂ <italic><tp:taxon-name>Oenomaus moseri</tp:taxon-name></italic> (holotype, Brazil) <bold>45</bold> Male genitalia in lateral view: <italic><tp:taxon-name>Oenomaus moseri</tp:taxon-name></italic> (left) and <italic><tp:taxon-name>Oenomaus morroensis</tp:taxon-name></italic> holotypes. Diagnostic characters (1), (2) and (3) are explained in the text.</p></caption><graphic xmlns:xlink="http://www.w3.org/1999/xlink" xlink:href="ZooKeys-222-011-g005.jpg" position="float" orientation="portrait" xlink:type="simple"/></fig><fig id="F6" position="float" orientation="portrait"><label>Figures 46–47.</label><caption><p>Distributions. <bold>46</bold> <italic><tp:taxon-name>Oenomaus mancha</tp:taxon-name></italic>, <italic><tp:taxon-name>Oenomaus gwenish</tp:taxon-name></italic>, <italic><tp:taxon-name>Oenomaus myrteana</tp:taxon-name></italic>, <italic><tp:taxon-name>Oenomaus moseri</tp:taxon-name></italic> <bold>47</bold> <italic><tp:taxon-name>Oenomaus andi</tp:taxon-name></italic>, <italic><tp:taxon-name>Oenomaus lea</tp:taxon-name></italic>, <italic><tp:taxon-name>Oenomaus mentirosa</tp:taxon-name></italic>.</p></caption><graphic xmlns:xlink="http://www.w3.org/1999/xlink" xlink:href="ZooKeys-222-011-g006.jpg" position="float" orientation="portrait" xlink:type="simple"/></fig><fig id="F4" position="float" orientation="portrait"><label>Figures 26–37.</label><caption><p><italic><tp:taxon-name>Oenomaus</tp:taxon-name></italic> female genitalia: ventral view at left, lateral view on right. <bold>26</bold> <italic><tp:taxon-name>Oenomaus mancha</tp:taxon-name></italic> (paratype, Ecuador) <bold>27</bold> <italic><tp:taxon-name>Oenomaus gwenish</tp:taxon-name></italic> (holotype, Panama) <bold>28</bold> <italic><tp:taxon-name>Oenomaus myrteana</tp:taxon-name></italic> (paratype, Ecuador) <bold>29</bold> <italic><tp:taxon-name>Oenomaus andi</tp:taxon-name></italic> (paratype, Ecuador) <bold>30</bold> <italic><tp:taxon-name>Oenomaus moseri</tp:taxon-name></italic> (paratype, Brazil) <bold>31</bold> <italic><tp:taxon-name>Oenomaus brulei</tp:taxon-name></italic> (French Guiana) <bold>32</bold> <italic><tp:taxon-name>Oenomaus cyanovenata</tp:taxon-name></italic> (French Guiana) <bold>33</bold> <italic><tp:taxon-name>Oenomaus cyanovenata</tp:taxon-name></italic> (Costa Rica) <bold>34</bold> <italic><tp:taxon-name>Oenomaus gaia</tp:taxon-name></italic> (Panama) <bold>35</bold> <italic><tp:taxon-name>Oenomaus geba</tp:taxon-name></italic> (Brazil) <bold>36</bold> <italic><tp:taxon-name>Oenomaus magnus</tp:taxon-name></italic> (French Guiana) <bold>37</bold> <italic><tp:taxon-name>Oenomaus taua</tp:taxon-name></italic> (Panama).</p></caption><graphic xmlns:xlink="http://www.w3.org/1999/xlink" xlink:href="ZooKeys-222-011-g004.jpg" position="float" orientation="portrait" xlink:type="simple"/></fig><table-wrap position="float" orientation="portrait" id="T1"><label>Table 1.</label><caption><p>Comparison of inter- and intraspecific divergences (in % rounded to the nearest tenth) for the DNA “barcodes” of 19 <italic><tp:taxon-name>Oenomaus</tp:taxon-name></italic> male species obtained with BOLD (noted as -- when not available). Number of males examined in brackets.</p></caption><table><tbody><tr><th rowspan="1" colspan="1"/><th rowspan="1" colspan="1"><bold><italic><tp:taxon-name>Oenomaus ambiguus</tp:taxon-name></italic></bold>
                                    </th><th rowspan="1" colspan="1"><bold><italic><tp:taxon-name>Oenomaus atena</tp:taxon-name></italic></bold>
                                    </th><th rowspan="1" colspan="1"><bold><italic><tp:taxon-name>Oenomaus atesa</tp:taxon-name></italic></bold>
                                    </th><th rowspan="1" colspan="1"><bold><italic><tp:taxon-name>Oenomaus brulei</tp:taxon-name></italic></bold>
                                    </th><th rowspan="1" colspan="1"><bold><italic><tp:taxon-name>Oenomaus cortica</tp:taxon-name></italic></bold>
                                    </th><th rowspan="1" colspan="1"><bold><italic><tp:taxon-name>Oenomaus curiosa</tp:taxon-name></italic></bold>
                                    </th><th rowspan="1" colspan="1"><bold><italic><tp:taxon-name>Oenomaus cyanovenata</tp:taxon-name></italic></bold>
                                    </th><th rowspan="1" colspan="1"><bold><italic><tp:taxon-name>Oenomaus gaia</tp:taxon-name></italic></bold>
                                    </th><th rowspan="1" colspan="1"><bold><italic><tp:taxon-name>Oenomaus isabellae</tp:taxon-name></italic></bold>
                                    </th><th rowspan="1" colspan="1"><bold><italic><tp:taxon-name>Oenomaus jauffreti</tp:taxon-name></italic></bold>
                                    </th><th rowspan="1" colspan="1"><bold><italic><tp:taxon-name>Oenomaus lea</tp:taxon-name></italic></bold>
                                    </th><th rowspan="1" colspan="1"><bold><italic><tp:taxon-name>Oenomaus magnus</tp:taxon-name></italic></bold>
                                    </th><th rowspan="1" colspan="1"><bold><italic><tp:taxon-name>Oenomaus mancha</tp:taxon-name></italic></bold>
                                    </th><th rowspan="1" colspan="1"><bold><italic><tp:taxon-name>Oenomaus morroensis</tp:taxon-name></italic></bold>
                                    </th><th rowspan="1" colspan="1"><bold><italic><tp:taxon-name>Oenomaus moseri</tp:taxon-name></italic></bold>
                                    </th><th rowspan="1" colspan="1"><bold><italic><tp:taxon-name>Oenomaus nigra</tp:taxon-name></italic></bold>
                                    </th><th rowspan="1" colspan="1"><bold><italic><tp:taxon-name>Oenomaus ortygnus</tp:taxon-name></italic></bold>
                                    </th><th rowspan="1" colspan="1"><bold><italic><tp:taxon-name>Oenomaus poirieri</tp:taxon-name></italic></bold>
                                    </th><th rowspan="1" colspan="1"><bold><italic><tp:taxon-name>Oenomaus taua</tp:taxon-name></italic></bold>
                                    </th></tr><tr><td rowspan="1" colspan="1"><italic><tp:taxon-name>Oenomaus ambiguus</tp:taxon-name></italic> (3)
                                    </td><td rowspan="1" colspan="1">0.2</td><td rowspan="1" colspan="1"/><td rowspan="1" colspan="1"/><td rowspan="1" colspan="1"/><td rowspan="1" colspan="1"/><td rowspan="1" colspan="1"/><td rowspan="1" colspan="1"/><td rowspan="1" colspan="1"/><td rowspan="1" colspan="1"/><td rowspan="1" colspan="1"/><td rowspan="1" colspan="1"/><td rowspan="1" colspan="1"/><td rowspan="1" colspan="1"/><td rowspan="1" colspan="1"/><td rowspan="1" colspan="1"/><td rowspan="1" colspan="1"/><td rowspan="1" colspan="1"/><td rowspan="1" colspan="1"/><td rowspan="1" colspan="1"/></tr><tr><td rowspan="1" colspan="1"><italic><tp:taxon-name>Oenomaus atena</tp:taxon-name></italic> (1)
                                    </td><td rowspan="1" colspan="1">6.9</td><td rowspan="1" colspan="1">--</td><td rowspan="1" colspan="1"/><td rowspan="1" colspan="1"/><td rowspan="1" colspan="1"/><td rowspan="1" colspan="1"/><td rowspan="1" colspan="1"/><td rowspan="1" colspan="1"/><td rowspan="1" colspan="1"/><td rowspan="1" colspan="1"/><td rowspan="1" colspan="1"/><td rowspan="1" colspan="1"/><td rowspan="1" colspan="1"/><td rowspan="1" colspan="1"/><td rowspan="1" colspan="1"/><td rowspan="1" colspan="1"/><td rowspan="1" colspan="1"/><td rowspan="1" colspan="1"/><td rowspan="1" colspan="1"/></tr><tr><td rowspan="1" colspan="1"><italic><tp:taxon-name>Oenomaus atesa</tp:taxon-name></italic> (1)
                                    </td><td rowspan="1" colspan="1">7.2</td><td rowspan="1" colspan="1">7.0</td><td rowspan="1" colspan="1">--</td><td rowspan="1" colspan="1"/><td rowspan="1" colspan="1"/><td rowspan="1" colspan="1"/><td rowspan="1" colspan="1"/><td rowspan="1" colspan="1"/><td rowspan="1" colspan="1"/><td rowspan="1" colspan="1"/><td rowspan="1" colspan="1"/><td rowspan="1" colspan="1"/><td rowspan="1" colspan="1"/><td rowspan="1" colspan="1"/><td rowspan="1" colspan="1"/><td rowspan="1" colspan="1"/><td rowspan="1" colspan="1"/><td rowspan="1" colspan="1"/><td rowspan="1" colspan="1"/></tr><tr><td rowspan="1" colspan="1"><italic><tp:taxon-name>Oenomaus brulei</tp:taxon-name></italic> (2)
                                    </td><td rowspan="1" colspan="1">6.2</td><td rowspan="1" colspan="1">6.2</td><td rowspan="1" colspan="1">7.4</td><td rowspan="1" colspan="1">0.3</td><td rowspan="1" colspan="1"/><td rowspan="1" colspan="1"/><td rowspan="1" colspan="1"/><td rowspan="1" colspan="1"/><td rowspan="1" colspan="1"/><td rowspan="1" colspan="1"/><td rowspan="1" colspan="1"/><td rowspan="1" colspan="1"/><td rowspan="1" colspan="1"/><td rowspan="1" colspan="1"/><td rowspan="1" colspan="1"/><td rowspan="1" colspan="1"/><td rowspan="1" colspan="1"/><td rowspan="1" colspan="1"/><td rowspan="1" colspan="1"/></tr><tr><td rowspan="1" colspan="1"><italic><tp:taxon-name>Oenomaus cortica</tp:taxon-name></italic> (3)
                                    </td><td rowspan="1" colspan="1">2.8</td><td rowspan="1" colspan="1">5.5</td><td rowspan="1" colspan="1">7.5</td><td rowspan="1" colspan="1">5.9</td><td rowspan="1" colspan="1">0.5</td><td rowspan="1" colspan="1"/><td rowspan="1" colspan="1"/><td rowspan="1" colspan="1"/><td rowspan="1" colspan="1"/><td rowspan="1" colspan="1"/><td rowspan="1" colspan="1"/><td rowspan="1" colspan="1"/><td rowspan="1" colspan="1"/><td rowspan="1" colspan="1"/><td rowspan="1" colspan="1"/><td rowspan="1" colspan="1"/><td rowspan="1" colspan="1"/><td rowspan="1" colspan="1"/><td rowspan="1" colspan="1"/></tr><tr><td rowspan="1" colspan="1"><italic><tp:taxon-name>Oenomaus curiosa</tp:taxon-name></italic> (4)
                                    </td><td rowspan="1" colspan="1">7.9</td><td rowspan="1" colspan="1">6.5</td><td rowspan="1" colspan="1">5.3</td><td rowspan="1" colspan="1">6.9</td><td rowspan="1" colspan="1">7.4</td><td rowspan="1" colspan="1">0.6</td><td rowspan="1" colspan="1"/><td rowspan="1" colspan="1"/><td rowspan="1" colspan="1"/><td rowspan="1" colspan="1"/><td rowspan="1" colspan="1"/><td rowspan="1" colspan="1"/><td rowspan="1" colspan="1"/><td rowspan="1" colspan="1"/><td rowspan="1" colspan="1"/><td rowspan="1" colspan="1"/><td rowspan="1" colspan="1"/><td rowspan="1" colspan="1"/><td rowspan="1" colspan="1"/></tr><tr><td rowspan="1" colspan="1"><italic><tp:taxon-name>Oenomaus cyanovenata</tp:taxon-name></italic> (4)
                                    </td><td rowspan="1" colspan="1">7.1</td><td rowspan="1" colspan="1">5.4</td><td rowspan="1" colspan="1">7.2</td><td rowspan="1" colspan="1">7.3</td><td rowspan="1" colspan="1">5.8</td><td rowspan="1" colspan="1">6.4</td><td rowspan="1" colspan="1">0</td><td rowspan="1" colspan="1"/><td rowspan="1" colspan="1"/><td rowspan="1" colspan="1"/><td rowspan="1" colspan="1"/><td rowspan="1" colspan="1"/><td rowspan="1" colspan="1"/><td rowspan="1" colspan="1"/><td rowspan="1" colspan="1"/><td rowspan="1" colspan="1"/><td rowspan="1" colspan="1"/><td rowspan="1" colspan="1"/><td rowspan="1" colspan="1"/></tr><tr><td rowspan="1" colspan="1"><italic><tp:taxon-name>Oenomaus gaia</tp:taxon-name></italic> (3)
                                    </td><td rowspan="1" colspan="1">2.4</td><td rowspan="1" colspan="1">5.3</td><td rowspan="1" colspan="1">7.0</td><td rowspan="1" colspan="1">5.6</td><td rowspan="1" colspan="1">1.0</td><td rowspan="1" colspan="1">7.2</td><td rowspan="1" colspan="1">5.9</td><td rowspan="1" colspan="1">0.7</td><td rowspan="1" colspan="1"/><td rowspan="1" colspan="1"/><td rowspan="1" colspan="1"/><td rowspan="1" colspan="1"/><td rowspan="1" colspan="1"/><td rowspan="1" colspan="1"/><td rowspan="1" colspan="1"/><td rowspan="1" colspan="1"/><td rowspan="1" colspan="1"/><td rowspan="1" colspan="1"/><td rowspan="1" colspan="1"/></tr><tr><td rowspan="1" colspan="1"><italic><tp:taxon-name>Oenomaus isabellae</tp:taxon-name></italic> (1)
                                    </td><td rowspan="1" colspan="1">6.2</td><td rowspan="1" colspan="1">6.7</td><td rowspan="1" colspan="1">7.6</td><td rowspan="1" colspan="1">7.3</td><td rowspan="1" colspan="1">5.8</td><td rowspan="1" colspan="1">7.9</td><td rowspan="1" colspan="1">6.1</td><td rowspan="1" colspan="1">5.6</td><td rowspan="1" colspan="1">--</td><td rowspan="1" colspan="1"/><td rowspan="1" colspan="1"/><td rowspan="1" colspan="1"/><td rowspan="1" colspan="1"/><td rowspan="1" colspan="1"/><td rowspan="1" colspan="1"/><td rowspan="1" colspan="1"/><td rowspan="1" colspan="1"/><td rowspan="1" colspan="1"/><td rowspan="1" colspan="1"/></tr><tr><td rowspan="1" colspan="1"><italic><tp:taxon-name>Oenomaus jauffreti</tp:taxon-name></italic> (4)
                                    </td><td rowspan="1" colspan="1">7.0</td><td rowspan="1" colspan="1">6.5</td><td rowspan="1" colspan="1">7.0</td><td rowspan="1" colspan="1">6.2</td><td rowspan="1" colspan="1">6.4</td><td rowspan="1" colspan="1">7.6</td><td rowspan="1" colspan="1">6.9</td><td rowspan="1" colspan="1">6.1</td><td rowspan="1" colspan="1">4.9</td><td rowspan="1" colspan="1">1.6</td><td rowspan="1" colspan="1"/><td rowspan="1" colspan="1"/><td rowspan="1" colspan="1"/><td rowspan="1" colspan="1"/><td rowspan="1" colspan="1"/><td rowspan="1" colspan="1"/><td rowspan="1" colspan="1"/><td rowspan="1" colspan="1"/><td rowspan="1" colspan="1"/></tr><tr><td rowspan="1" colspan="1"><italic><tp:taxon-name>Oenomaus lea</tp:taxon-name></italic> (1)
                                    </td><td rowspan="1" colspan="1">6.9</td><td rowspan="1" colspan="1">4.7</td><td rowspan="1" colspan="1">6.7</td><td rowspan="1" colspan="1">6.3</td><td rowspan="1" colspan="1">6.1</td><td rowspan="1" colspan="1">6.2</td><td rowspan="1" colspan="1">5.9</td><td rowspan="1" colspan="1">5.9</td><td rowspan="1" colspan="1">7.3</td><td rowspan="1" colspan="1">5.8</td><td rowspan="1" colspan="1">--</td><td rowspan="1" colspan="1"/><td rowspan="1" colspan="1"/><td rowspan="1" colspan="1"/><td rowspan="1" colspan="1"/><td rowspan="1" colspan="1"/><td rowspan="1" colspan="1"/><td rowspan="1" colspan="1"/><td rowspan="1" colspan="1"/></tr><tr><td rowspan="1" colspan="1"><italic><tp:taxon-name>Oenomaus magnus</tp:taxon-name></italic> (1)
                                    </td><td rowspan="1" colspan="1">7.9</td><td rowspan="1" colspan="1">6.9</td><td rowspan="1" colspan="1">7.6</td><td rowspan="1" colspan="1">7.6</td><td rowspan="1" colspan="1">7.0</td><td rowspan="1" colspan="1">7.5</td><td rowspan="1" colspan="1">6.9</td><td rowspan="1" colspan="1">6.8</td><td rowspan="1" colspan="1">4.5</td><td rowspan="1" colspan="1">5.9</td><td rowspan="1" colspan="1">7.7</td><td rowspan="1" colspan="1">--</td><td rowspan="1" colspan="1"/><td rowspan="1" colspan="1"/><td rowspan="1" colspan="1"/><td rowspan="1" colspan="1"/><td rowspan="1" colspan="1"/><td rowspan="1" colspan="1"/><td rowspan="1" colspan="1"/></tr><tr><td rowspan="1" colspan="1"><italic><tp:taxon-name>Oenomaus mancha</tp:taxon-name></italic> (1)
                                    </td><td rowspan="1" colspan="1">5.2</td><td rowspan="1" colspan="1">5.2</td><td rowspan="1" colspan="1">5.7</td><td rowspan="1" colspan="1">5.7</td><td rowspan="1" colspan="1">4.9</td><td rowspan="1" colspan="1">5.9</td><td rowspan="1" colspan="1">5.6</td><td rowspan="1" colspan="1">4.3</td><td rowspan="1" colspan="1">4.9</td><td rowspan="1" colspan="1">5.4</td><td rowspan="1" colspan="1">5.6</td><td rowspan="1" colspan="1">6.4</td><td rowspan="1" colspan="1">--</td><td rowspan="1" colspan="1"/><td rowspan="1" colspan="1"/><td rowspan="1" colspan="1"/><td rowspan="1" colspan="1"/><td rowspan="1" colspan="1"/><td rowspan="1" colspan="1"/></tr><tr><td rowspan="1" colspan="1"><italic><tp:taxon-name>Oenomaus morroensis</tp:taxon-name></italic> (1)
                                    </td><td rowspan="1" colspan="1">2.3</td><td rowspan="1" colspan="1">4.8</td><td rowspan="1" colspan="1">7.1</td><td rowspan="1" colspan="1">4.8</td><td rowspan="1" colspan="1">0.9</td><td rowspan="1" colspan="1">7.1</td><td rowspan="1" colspan="1">5.4</td><td rowspan="1" colspan="1">0.9</td><td rowspan="1" colspan="1">5.7</td><td rowspan="1" colspan="1">6.3</td><td rowspan="1" colspan="1">5.7</td><td rowspan="1" colspan="1">6.8</td><td rowspan="1" colspan="1">5</td><td rowspan="1" colspan="1">--</td><td rowspan="1" colspan="1"/><td rowspan="1" colspan="1"/><td rowspan="1" colspan="1"/><td rowspan="1" colspan="1"/><td rowspan="1" colspan="1"/></tr><tr><td rowspan="1" colspan="1"><italic><tp:taxon-name>Oenomaus moseri</tp:taxon-name></italic> (2)
                                    </td><td rowspan="1" colspan="1">5.7</td><td rowspan="1" colspan="1">5.9</td><td rowspan="1" colspan="1">6.7</td><td rowspan="1" colspan="1">6.9</td><td rowspan="1" colspan="1">5.7</td><td rowspan="1" colspan="1">6.9</td><td rowspan="1" colspan="1">4.0</td><td rowspan="1" colspan="1">5.2</td><td rowspan="1" colspan="1">5.6</td><td rowspan="1" colspan="1">5.8</td><td rowspan="1" colspan="1">5.8</td><td rowspan="1" colspan="1">6.6</td><td rowspan="1" colspan="1">4.9</td><td rowspan="1" colspan="1">5.1</td><td rowspan="1" colspan="1">0</td><td rowspan="1" colspan="1"/><td rowspan="1" colspan="1"/><td rowspan="1" colspan="1"/><td rowspan="1" colspan="1"/></tr><tr><td rowspan="1" colspan="1"><italic><tp:taxon-name>Oenomaus nigra</tp:taxon-name></italic> (1)
                                    </td><td rowspan="1" colspan="1">7.7</td><td rowspan="1" colspan="1">6.7</td><td rowspan="1" colspan="1">5.7</td><td rowspan="1" colspan="1">8.4</td><td rowspan="1" colspan="1">7.8</td><td rowspan="1" colspan="1">5.9</td><td rowspan="1" colspan="1">7.6</td><td rowspan="1" colspan="1">7.2</td><td rowspan="1" colspan="1">7.8</td><td rowspan="1" colspan="1">6.9</td><td rowspan="1" colspan="1">5.9</td><td rowspan="1" colspan="1">7.2</td><td rowspan="1" colspan="1">6.4</td><td rowspan="1" colspan="1">7.7</td><td rowspan="1" colspan="1">7</td><td rowspan="1" colspan="1">--</td><td rowspan="1" colspan="1"/><td rowspan="1" colspan="1"/><td rowspan="1" colspan="1"/></tr><tr><td rowspan="1" colspan="1"><italic><tp:taxon-name>Oenomaus ortygnus</tp:taxon-name></italic> (2)
                                    </td><td rowspan="1" colspan="1">6.7</td><td rowspan="1" colspan="1">5.7</td><td rowspan="1" colspan="1">6.6</td><td rowspan="1" colspan="1">7.1</td><td rowspan="1" colspan="1">6.3</td><td rowspan="1" colspan="1">6.4</td><td rowspan="1" colspan="1">6.3</td><td rowspan="1" colspan="1">6.1</td><td rowspan="1" colspan="1">6.3</td><td rowspan="1" colspan="1">6.3</td><td rowspan="1" colspan="1">6.3</td><td rowspan="1" colspan="1">6.2</td><td rowspan="1" colspan="1">3.5</td><td rowspan="1" colspan="1">6.2</td><td rowspan="1" colspan="1">5.4</td><td rowspan="1" colspan="1">6.6</td><td rowspan="1" colspan="1">1.5</td><td rowspan="1" colspan="1"/><td rowspan="1" colspan="1"/></tr><tr><td rowspan="1" colspan="1"><italic><tp:taxon-name>Oenomaus poirieri</tp:taxon-name></italic> (1)
                                    </td><td rowspan="1" colspan="1">7.7</td><td rowspan="1" colspan="1">6.9</td><td rowspan="1" colspan="1">7.5</td><td rowspan="1" colspan="1">7.2</td><td rowspan="1" colspan="1">7.5</td><td rowspan="1" colspan="1">8.0</td><td rowspan="1" colspan="1">6.6</td><td rowspan="1" colspan="1">7.0</td><td rowspan="1" colspan="1">5.2</td><td rowspan="1" colspan="1">4.6</td><td rowspan="1" colspan="1">7.5</td><td rowspan="1" colspan="1">6.2</td><td rowspan="1" colspan="1">6.1</td><td rowspan="1" colspan="1">6.9</td><td rowspan="1" colspan="1">5.3</td><td rowspan="1" colspan="1">7.6</td><td rowspan="1" colspan="1">6.2</td><td rowspan="1" colspan="1">--</td><td rowspan="1" colspan="1"/></tr><tr><td rowspan="1" colspan="1"><italic><tp:taxon-name>Oenomaus taua</tp:taxon-name></italic> (2)
                                    </td><td rowspan="1" colspan="1">5.9</td><td rowspan="1" colspan="1">5.2</td><td rowspan="1" colspan="1">5.4</td><td rowspan="1" colspan="1">6.1</td><td rowspan="1" colspan="1">5.3</td><td rowspan="1" colspan="1">6.0</td><td rowspan="1" colspan="1">5.1</td><td rowspan="1" colspan="1">4.9</td><td rowspan="1" colspan="1">5.2</td><td rowspan="1" colspan="1">4.7</td><td rowspan="1" colspan="1">4.3</td><td rowspan="1" colspan="1">5.9</td><td rowspan="1" colspan="1">4.1</td><td rowspan="1" colspan="1">5.4</td><td rowspan="1" colspan="1">4.8</td><td rowspan="1" colspan="1">6.1</td><td rowspan="1" colspan="1">4.9</td><td rowspan="1" colspan="1">5.6</td><td rowspan="1" colspan="1">0</td></tr></tbody></table></table-wrap></tp:treatment-sec><ref-list><ref id="B15"><mixed-citation xmlns:xlink="http://www.w3.org/1999/xlink" xlink:type="simple"><person-group><name name-style="western"><surname>Faynel</surname><given-names>C</given-names></name></person-group> (<year>2006</year>)<source> Le genre Oenomaus Hübner, 1819, en Guyane française (Lepidoptera, Lycaenidae). Bulletin de la Société Entomologique de France, 111(2): 137–156. <ext-link ext-link-type="uri" xlink:href="http://cat.inist.fr/?aModele=afficheN&amp;cpsidt=17969795" xlink:type="simple">http://cat.inist.fr/?aModele=afficheN&amp;cpsidt=17969795</ext-link></source></mixed-citation></ref></ref-list></tp:taxon-treatment>
