# Supplementary material for: Review of the species level taxonomy of the neotropical butterfly genus Oenomaus (Lycaenidae, Theclinae, Eumaeini)
Source: Zookeys. 2012 Sep 20;(222):11–45. doi: 10.3897/zookeys.222.3375 (PMC3459029; doi:10.3897/zookeys.222.3375)
Supplement: XML Treatment for Oenomaus myrteana [file zookeys.222.3375-treatment4.xml]

<!DOCTYPE tp:taxon-treatment
  PUBLIC "-//TaxonX//DTD Taxonomic Treatment Publishing DTD v0 20100105//EN" "tax-treatment-NSO.dtd">
<tp:taxon-treatment xmlns:tp="http://www.plazi.org/taxpub"><tp:treatment-meta><mixed-citation publication-type="journal"><person-group><name><surname>Faynel</surname><given-names>Christophe</given-names></name><name><surname>Busby</surname><given-names>Robert C.</given-names></name><name><surname>Robbins</surname><given-names>Robert K.</given-names></name></person-group><article-title>Review of the species level taxonomy of the neotropical butterfly genus 
                    <italic>Oenomaus</italic> (Lycaenidae, Theclinae, Eumaeini)
                </article-title><source>Zookeys</source><day>20</day><month>9</month><year>2012</year><volume>2012</volume><issue>222</issue><fpage>11</fpage><lpage>45</lpage><pub-id pub-id-type="doi">10.3897/zookeys.222.3375</pub-id></mixed-citation></tp:treatment-meta><tp:nomenclature><tp:taxon-name>
                        <tp:taxon-name-part taxon-name-part-type="genus">Oenomaus</tp:taxon-name-part>
                        <tp:taxon-name-part taxon-name-part-type="species">myrteana</tp:taxon-name-part>
                    <object-id xmlns:xlink="http://www.w3.org/1999/xlink" xlink:type="simple">urn:lsid:zoobank.org:act:B8EBB664-61DA-4178-91C8-52D2D9BFF0AC</object-id>
								<object-id xmlns:xlink="http://www.w3.org/1999/xlink" xlink:type="simple">http://species-id.net/wiki/Oenomaus_myrteana</object-id>
								</tp:taxon-name><tp:taxon-authority>Busby, Robbins &amp; Faynel</tp:taxon-authority><tp:taxon-status xmlns:xlink="http://www.w3.org/1999/xlink" xlink:type="simple">sp. n.</tp:taxon-status><xref ref-type="fig" rid="F1">Figs 5, 6</xref><xref ref-type="fig" rid="F3">, 22</xref><xref ref-type="fig" rid="F4">, 28</xref><xref ref-type="fig" rid="F5">, 41</xref><xref ref-type="fig" rid="F6">, 46</xref></tp:nomenclature><tp:treatment-sec sec-type="Type-locality"><title>Type-locality.</title><p>Ecuador: Morona Santiago, Santiago (Hill North of Town), <named-content xmlns:xlink="http://www.w3.org/1999/xlink" content-type="dwc:verbatimCoordinates" xlink:type="simple">3°02.3'S, 78°00.3'W</named-content>, 350 m. The holotype was collected in wet secondary forest in the low hills on the north edge of Santiago.</p></tp:treatment-sec><tp:treatment-sec sec-type="Type-specimen"><title>Type-specimen.</title><p><bold>Holotype</bold> ♂ (<xref ref-type="fig" rid="F1">Fig. 5</xref>) labeled as “ECUADOR: Morona Santiago / Santiago (Hill North of Town) / <named-content xmlns:xlink="http://www.w3.org/1999/xlink" content-type="dwc:verbatimCoordinates" xlink:type="simple">3°02.3'S, 78°00.3'W</named-content> 350 m / 20 September 2004 / <!--PageBreak-->Robert C. Busby, leg.” [rectangular, white, printed], “GENITALIA NO. / 2003: 35♂ / R.K. ROBBINS” [rectangular, green, printed] “Holotype ♂ / <italic><tp:taxon-name>Oenomaus myrteana</tp:taxon-name></italic> / Busby, Robbins &amp; Faynel, 2012” [rectangular, red, printed]. Deposited in USNM.
                    </p><p><bold>Paratypes: Ecuador.</bold> <bold>1</bold> ♂: Morona Santiago, Santiago (Hill North of Town), <named-content xmlns:xlink="http://www.w3.org/1999/xlink" content-type="dwc:verbatimCoordinates" xlink:type="simple">3°2.3'S, 78°0.3'W</named-content>, 350 m, 20.IX.2006, Robert C. Busby leg. (RCB) ; <bold>1</bold>♀: Morona-Santiago Province, 1.8 km Santiago-Puerto Morona Rd., <named-content xmlns:xlink="http://www.w3.org/1999/xlink" content-type="dwc:verbatimCoordinates" xlink:type="simple">3°2.4'S, 77°59.7'W</named-content>, 300–350 m, 20.IX.2006, D.H. Ahrenholz &amp; Robert C. Busby leg., gen. prep. CF n°415 (RCB) (<xref ref-type="fig" rid="F1">Fig. 6</xref>). <bold>Brazil</bold>. <bold>2</bold> ♂: RO, Cacaulândia, 1–5.IX.1997, E. Furtado &amp; A. Moser leg., gen. prep. CF n°442 (MC 250); RO, Candeias do Jamari, Rio Preto, 27–31.VIII.1997, E. Furtado &amp; A. Moser leg., gen. prep. CF n°443 (MC 251).
                    </p></tp:treatment-sec><tp:treatment-sec sec-type="Description"><title>Description, diagnosis and recognition as a distinct species.</title><p>Male FW length: 12.8 mm (SD = 0.1, <italic>N</italic> = 3). Female FW length: 12.1 mm (<italic>N</italic> = 1). Wing pattern (<xref ref-type="fig" rid="F1">Figs 5, 6</xref>) and genitalia (<xref ref-type="fig" rid="F3">Figs 22</xref><xref ref-type="fig" rid="F4">, 28</xref>) illustrated. <italic><tp:taxon-name>Oenomaus myrteana</tp:taxon-name></italic> has a conspicuous round white spot in VHW cell Sc+R1-Rs, which is similar to those species of <italic><tp:taxon-name>Oenomaus</tp:taxon-name></italic> with a ventral wing patterns similar to that of <italic><tp:taxon-name>Oenomaus atena</tp:taxon-name></italic>. However, <italic><tp:taxon-name>Oenomaus myrteana</tp:taxon-name></italic> lacks the inclined white median line of the VFW, which is characteristic of species with the <italic><tp:taxon-name>Oenomaus atena</tp:taxon-name></italic> wing pattern. Instead, <italic><tp:taxon-name>Oenomaus myrteana</tp:taxon-name></italic> has a vertical, distally displaced postmedian line of white dashes, inwardly bordered by black. This character appears to be unique among <italic><tp:taxon-name>Oenomaus</tp:taxon-name></italic> species. In addition, <italic><tp:taxon-name>Oenomaus myrteana</tp:taxon-name></italic> may have a few red-orange scales in VHW cell Cu1-Cu2. This red-orange cubital spot is uniformly lacking in other <italic><tp:taxon-name>Oenomaus</tp:taxon-name></italic> and <italic><tp:taxon-name>Porthecla</tp:taxon-name></italic>. The male genitalia of <italic><tp:taxon-name>Oenomaus myrteana</tp:taxon-name></italic> are very similar to those of <italic><tp:taxon-name>Oenomaus nigra</tp:taxon-name></italic>, which has an “<italic>atena</italic>-like” ventral wing pattern. The female genitalia of <italic><tp:taxon-name>Oenomaus myrteana</tp:taxon-name></italic> are similar to those <italic><tp:taxon-name>Oenomaus</tp:taxon-name></italic> that have a bifid posterior end of the ductus bursae and a signa with a two pointed spine in the middle of the corpus bursae.
                    </p><p>The ventral wing pattern of <italic><tp:taxon-name>Oenomaus myrteana</tp:taxon-name></italic> is superficially similar to those of <italic><tp:taxon-name>Enos myrtea</tp:taxon-name></italic> (Hewitson) and <italic><tp:taxon-name>Allosmaitia myrtusa</tp:taxon-name></italic> (Hewitson), but in these genera, males lack a scent pad on the DFW. The genitalia of <italic><tp:taxon-name>Oenomaus myrteana</tp:taxon-name></italic>, as noted, are typical of <italic><tp:taxon-name>Oenomaus</tp:taxon-name></italic>.
                    </p></tp:treatment-sec><tp:treatment-sec sec-type="Etymology"><title>Etymology.</title><p>The name <italic><tp:taxon-name>Oenomaus myrteana</tp:taxon-name></italic> is intended to highlight the striking resemblance between the ventral hindwing of this species and that of <italic><tp:taxon-name>Enos myrtea</tp:taxon-name></italic> (Hewitson). The name is a feminine noun in apposition.
                    </p></tp:treatment-sec><tp:treatment-sec sec-type="Habitat and distribution"><title>Habitat and distribution.</title><p><italic><tp:taxon-name>Oenomaus myrteana</tp:taxon-name></italic> occurs in lowland wet forest from eastern Ecuador to western Brazil (Rondônia) (<xref ref-type="fig" rid="F6">Fig. 46</xref>). Busby observed males in Ecuador low in the understory at 11:00 hours. This species and <italic><tp:taxon-name>Enos myrtea</tp:taxon-name></italic> have been found at the same site.
                    </p></tp:treatment-sec><tp:treatment-sec><!--Section generated to contain objects referenced in tp:taxon-treatment.--><fig id="F1" position="float" orientation="portrait"><label>Figures 1–11.</label><caption><p><italic><tp:taxon-name>Oenomaus</tp:taxon-name></italic>, new species: adults (dorsal surface at left, ventral surface at right). <bold>1</bold> ♂ <italic><tp:taxon-name>Oenomaus mancha</tp:taxon-name></italic> (holotype, Ecuador) <bold>2</bold> ♀ <italic><tp:taxon-name>Oenomaus mancha</tp:taxon-name></italic> (paratype, Ecuador) <bold>3</bold> ♀ <italic><tp:taxon-name>Oenomaus gwenish</tp:taxon-name></italic> (holotype, Panama) <bold>4 </bold> ♂ <italic><tp:taxon-name>Oenomaus lea</tp:taxon-name></italic> (holotype, Peru) <bold>5</bold> ♂ <italic><tp:taxon-name>Oenomaus myrteana</tp:taxon-name></italic> (holotype, Ecuador) <bold>6</bold> ♀ <italic><tp:taxon-name>Oenomaus myrteana</tp:taxon-name></italic> (paratype, Ecuador) <bold>7</bold> ♂ <italic><tp:taxon-name>Oenomaus mentirosa</tp:taxon-name></italic> (holotype, Peru) <bold>8</bold> ♂ <italic><tp:taxon-name>Oenomaus andi</tp:taxon-name></italic> (holotype, Ecuador) <bold>9</bold> ♀ <italic><tp:taxon-name>Oenomaus andi</tp:taxon-name></italic> (paratype, Ecuador) <bold>10</bold> ♂ <italic><tp:taxon-name>Oenomaus moseri</tp:taxon-name></italic> (holotype, Brazil) <bold>11</bold> ♀ <italic><tp:taxon-name>Oenomaus moseri</tp:taxon-name></italic> (paratype, Brazil).</p></caption><graphic xmlns:xlink="http://www.w3.org/1999/xlink" xlink:href="ZooKeys-222-011-g001.jpg" position="float" orientation="portrait" xlink:type="simple"/></fig><fig id="F3" position="float" orientation="portrait"><label>Figures 20–25.</label><caption><p><italic><tp:taxon-name>Oenomaus</tp:taxon-name></italic> male genitalia: ventral view at left (setae drawn only on the right side and penis removed), left lateral view in the middle (with the penis and valvae displaced ~45° to make them more visible), and dorsal view at right (with setae drawn only on the right side and penis removed). <bold>20</bold>  <italic><tp:taxon-name>Oenomaus mancha</tp:taxon-name></italic> (holotype, Ecuador) <bold>21</bold> <italic><tp:taxon-name>Oenomaus lea</tp:taxon-name></italic> (holotype, Peru) <bold>22</bold> <italic><tp:taxon-name>Oenomaus myrteana</tp:taxon-name></italic> (holotype, Ecuador) <bold>23 </bold><italic><tp:taxon-name>Oenomaus mentirosa</tp:taxon-name></italic> (holotype, Peru) <bold>24</bold> <italic><tp:taxon-name>Oenomaus andi</tp:taxon-name></italic> (holotype, Ecuador) <bold>25</bold> <italic><tp:taxon-name>Oenomaus moseri</tp:taxon-name></italic> (holotype, Brazil).</p></caption><graphic xmlns:xlink="http://www.w3.org/1999/xlink" xlink:href="ZooKeys-222-011-g003.jpg" position="float" orientation="portrait" xlink:type="simple"/></fig><fig id="F4" position="float" orientation="portrait"><label>Figures 26–37.</label><caption><p><italic><tp:taxon-name>Oenomaus</tp:taxon-name></italic> female genitalia: ventral view at left, lateral view on right. <bold>26</bold> <italic><tp:taxon-name>Oenomaus mancha</tp:taxon-name></italic> (paratype, Ecuador) <bold>27</bold> <italic><tp:taxon-name>Oenomaus gwenish</tp:taxon-name></italic> (holotype, Panama) <bold>28</bold> <italic><tp:taxon-name>Oenomaus myrteana</tp:taxon-name></italic> (paratype, Ecuador) <bold>29</bold> <italic><tp:taxon-name>Oenomaus andi</tp:taxon-name></italic> (paratype, Ecuador) <bold>30</bold> <italic><tp:taxon-name>Oenomaus moseri</tp:taxon-name></italic> (paratype, Brazil) <bold>31</bold> <italic><tp:taxon-name>Oenomaus brulei</tp:taxon-name></italic> (French Guiana) <bold>32</bold> <italic><tp:taxon-name>Oenomaus cyanovenata</tp:taxon-name></italic> (French Guiana) <bold>33</bold> <italic><tp:taxon-name>Oenomaus cyanovenata</tp:taxon-name></italic> (Costa Rica) <bold>34</bold> <italic><tp:taxon-name>Oenomaus gaia</tp:taxon-name></italic> (Panama) <bold>35</bold> <italic><tp:taxon-name>Oenomaus geba</tp:taxon-name></italic> (Brazil) <bold>36</bold> <italic><tp:taxon-name>Oenomaus magnus</tp:taxon-name></italic> (French Guiana) <bold>37</bold> <italic><tp:taxon-name>Oenomaus taua</tp:taxon-name></italic> (Panama).</p></caption><graphic xmlns:xlink="http://www.w3.org/1999/xlink" xlink:href="ZooKeys-222-011-g004.jpg" position="float" orientation="portrait" xlink:type="simple"/></fig><fig id="F5" position="float" orientation="portrait"><label>Figures 38–45.</label><caption><p><italic><tp:taxon-name>Oenomaus</tp:taxon-name></italic>, eighth abdominal tergum: ventral view, anterior edge at bottom. <bold>38</bold> ♂ <italic><tp:taxon-name>Oenomaus mancha</tp:taxon-name></italic> (holotype, Ecuador) <bold>39</bold> ♂ <italic><tp:taxon-name>Oenomaus lea</tp:taxon-name></italic> (holotype, Peru) <bold>40</bold> ♂ <italic><tp:taxon-name>Oenomaus mentirosa</tp:taxon-name></italic> (holotype, Peru) <bold>41</bold> ♂ <italic><tp:taxon-name>Oenomaus myrteana</tp:taxon-name></italic> (holotype, Ecuador) <bold>42</bold> ♂ <italic><tp:taxon-name>Oenomaus andi</tp:taxon-name></italic> (holotype, Ecuador) <bold>43</bold> ♀ <italic><tp:taxon-name>Oenomaus andi</tp:taxon-name></italic> (paratype, Ecuador) <bold>44</bold> ♂ <italic><tp:taxon-name>Oenomaus moseri</tp:taxon-name></italic> (holotype, Brazil) <bold>45</bold> Male genitalia in lateral view: <italic><tp:taxon-name>Oenomaus moseri</tp:taxon-name></italic> (left) and <italic><tp:taxon-name>Oenomaus morroensis</tp:taxon-name></italic> holotypes. Diagnostic characters (1), (2) and (3) are explained in the text.</p></caption><graphic xmlns:xlink="http://www.w3.org/1999/xlink" xlink:href="ZooKeys-222-011-g005.jpg" position="float" orientation="portrait" xlink:type="simple"/></fig><fig id="F6" position="float" orientation="portrait"><label>Figures 46–47.</label><caption><p>Distributions. <bold>46</bold> <italic><tp:taxon-name>Oenomaus mancha</tp:taxon-name></italic>, <italic><tp:taxon-name>Oenomaus gwenish</tp:taxon-name></italic>, <italic><tp:taxon-name>Oenomaus myrteana</tp:taxon-name></italic>, <italic><tp:taxon-name>Oenomaus moseri</tp:taxon-name></italic> <bold>47</bold> <italic><tp:taxon-name>Oenomaus andi</tp:taxon-name></italic>, <italic><tp:taxon-name>Oenomaus lea</tp:taxon-name></italic>, <italic><tp:taxon-name>Oenomaus mentirosa</tp:taxon-name></italic>.</p></caption><graphic xmlns:xlink="http://www.w3.org/1999/xlink" xlink:href="ZooKeys-222-011-g006.jpg" position="float" orientation="portrait" xlink:type="simple"/></fig></tp:treatment-sec></tp:taxon-treatment>
