# Supplementary material for: Review of the species level taxonomy of the neotropical butterfly genus Oenomaus (Lycaenidae, Theclinae, Eumaeini)
Source: Zookeys. 2012 Sep 20;(222):11–45. doi: 10.3897/zookeys.222.3375 (PMC3459029; doi:10.3897/zookeys.222.3375)
Supplement: XML Treatment for Oenomaus mentirosa [file zookeys.222.3375-treatment5.xml]

<!DOCTYPE tp:taxon-treatment
  PUBLIC "-//TaxonX//DTD Taxonomic Treatment Publishing DTD v0 20100105//EN" "tax-treatment-NSO.dtd">
<tp:taxon-treatment xmlns:tp="http://www.plazi.org/taxpub"><tp:treatment-meta><mixed-citation publication-type="journal"><person-group><name><surname>Faynel</surname><given-names>Christophe</given-names></name><name><surname>Busby</surname><given-names>Robert C.</given-names></name><name><surname>Robbins</surname><given-names>Robert K.</given-names></name></person-group><article-title>Review of the species level taxonomy of the neotropical butterfly genus 
                    <italic>Oenomaus</italic> (Lycaenidae, Theclinae, Eumaeini)
                </article-title><source>Zookeys</source><day>20</day><month>9</month><year>2012</year><volume>2012</volume><issue>222</issue><fpage>11</fpage><lpage>45</lpage><pub-id pub-id-type="doi">10.3897/zookeys.222.3375</pub-id></mixed-citation></tp:treatment-meta><tp:nomenclature><tp:taxon-name>
                        <tp:taxon-name-part taxon-name-part-type="genus">Oenomaus</tp:taxon-name-part>
                        <tp:taxon-name-part taxon-name-part-type="species">mentirosa</tp:taxon-name-part>
                    <object-id xmlns:xlink="http://www.w3.org/1999/xlink" xlink:type="simple">urn:lsid:zoobank.org:act:FDD83214-61B2-4B8A-B468-984D9DA0560D</object-id>
								<object-id xmlns:xlink="http://www.w3.org/1999/xlink" xlink:type="simple">http://species-id.net/wiki/Oenomaus_mentirosa</object-id>
								</tp:taxon-name><tp:taxon-authority>Faynel &amp; Robbins</tp:taxon-authority><tp:taxon-status xmlns:xlink="http://www.w3.org/1999/xlink" xlink:type="simple">sp. n.</tp:taxon-status><xref ref-type="fig" rid="F1">Figs 7</xref><xref ref-type="fig" rid="F3">, 23</xref><xref ref-type="fig" rid="F5">, 40</xref><xref ref-type="fig" rid="F6">, 47</xref></tp:nomenclature><tp:treatment-sec sec-type="Type-locality"><title>Type-locality.</title><p>Peru: Madre De Dios, Río La Torre, Tambopata Res., <named-content xmlns:xlink="http://www.w3.org/1999/xlink" content-type="dwc:verbatimCoordinates" xlink:type="simple">12°50'13"S, 69°17'35"W</named-content>, 300 m. Tambopata is at the mouth of the Río La Torre. In 1986 there was a lodge and a network of trails through uncut wet lowland forest. The holotype<!--PageBreak--> was collected during the transition between the dry and wet seasons when butterfly abundance and diversity generally peak.</p></tp:treatment-sec><tp:treatment-sec sec-type="Type-specimen"><title>Type-specimen.</title><p><bold>Holotype</bold> ♂ (<xref ref-type="fig" rid="F1">Fig. 7</xref>) labeled as “PERU Madre De Dios / Rio La Torre 300m / Tambopata Res. / 3 Oct.’ 86 / S. S. Nicolay” [rectangular, white, printed and handwritten], “GENITALIA NO. / 2011: 409♂ / C. FAYNEL” [rectangular, green, printed] “Holotype ♂ / <italic><tp:taxon-name>Oenomaus mentirosa</tp:taxon-name></italic> / Faynel &amp; Robbins, 2012” [rectangular, red, printed]. Deposited in USNM.
                    </p><p><bold>Paratypes: Peru.</bold> <bold>4</bold> ♂: LO, km 28, Iquitos-Nauta, 180 m, 0359/7326, 30.X.2003, J.J. Ramírez leg. (MUSM) ; MD, Boca Río La Torre, 300 m, 17.IX.1984, I. Bohórquez leg., Genitalia NO. 1992: 47♂ R.K. Robbins (MUSM); MD, Boca Río La Torre, 300 m, 27.X.1981, G. Lamas et al., Genitalia NO. 1992: 48♂ R.K. Robbins (MUSM) ; MD, Tambopata Reserve, <named-content xmlns:xlink="http://www.w3.org/1999/xlink" content-type="dwc:verbatimCoordinates" xlink:type="simple">12°50'S, 69°17'W</named-content>, 300 m, 27.X.1990, Leg. R. Robbins, Genitalia NO. 1992: 39♂ R.K. Robbins (USNM ENT 00180049).
                    </p></tp:treatment-sec><tp:treatment-sec sec-type="Description"><title>Description, diagnosis and recognition as a distinct species.</title><p>Male FW length: 14.9 mm (SD = 0.3, <italic>N</italic> = 2). Wing pattern (<xref ref-type="fig" rid="F1">Fig. 7</xref>) and genitalia (<xref ref-type="fig" rid="F3">Fig. 23</xref>) illustrated. The ventral wing pattern of <italic><tp:taxon-name>Oenomaus mentirosa</tp:taxon-name></italic> is very similar to some species of the <italic><tp:taxon-name>Porthecla gemma</tp:taxon-name></italic> group (<xref ref-type="bibr" rid="B19">Faynel et al. 2011</xref>), but the male genitalia have the non-triangular bifurcate valvae in lateral aspect that are characteristic of <italic><tp:taxon-name>Oenomaus</tp:taxon-name></italic>. Its genitalia, especially the valvae, are very similar to those of <italic><tp:taxon-name>Oenomaus cortica</tp:taxon-name></italic> (D’Abrera) and <italic><tp:taxon-name>Oenomaus druceus</tp:taxon-name></italic> Faynel &amp; Moser. <italic><tp:taxon-name>Oenomaus mentirosa</tp:taxon-name></italic> is the only known <italic><tp:taxon-name>Oenomaus</tp:taxon-name></italic> species with red scales at the base on the VHW. In addition, it has a distinctive white spot along the VFW costa in cell Sc-R1. This feature occurs in no other <tp:taxon-name>Eumaeini</tp:taxon-name> except <italic><tp:taxon-name>Porthecla minyia</tp:taxon-name></italic> (Hewitson) where there are two white markings placed side by side in the cell between the costa and Sc. In male <italic><tp:taxon-name>Oenomaus</tp:taxon-name></italic> species, the eighth tergum is generally rectangular, but the anterior and posterior edges may be modified. In <italic><tp:taxon-name>Oenomaus mentirosa</tp:taxon-name></italic>, the male eighth tergum has a slightly modified anterior edge which looks like a shallow “W”. The female of <italic><tp:taxon-name>Oenomaus mentirosa</tp:taxon-name></italic> is unknown.
                    </p></tp:treatment-sec><tp:treatment-sec sec-type="Etymology"><title>Etymology.</title><p>The name of this species comes from the Spanish word ‘mentirosa’, which means a feminine liar. We picked this name because the underside wing pattern resembles that of <italic><tp:taxon-name>Porthecla gemma</tp:taxon-name></italic> (Druce) and <italic><tp:taxon-name>Porthecla minyia</tp:taxon-name></italic> (Druce), but this resemblance appears to be a false indicator of relationship. We treat the name as a feminine noun in apposition.
                    </p></tp:treatment-sec><tp:treatment-sec sec-type="Habitat and distribution"><title>Habitat and distribution.</title><p><italic><tp:taxon-name>Oenomaus mentirosa</tp:taxon-name></italic> is known from lowland wet forest in Amazonian Peru (<xref ref-type="fig" rid="F6">Fig. 47</xref>).
                    </p></tp:treatment-sec><tp:treatment-sec sec-type="Remarks"><title>Remarks.</title><p>Resemblance of the ventral wing patterns of <italic><tp:taxon-name>Oenomaus mentirosa</tp:taxon-name></italic> and <italic><tp:taxon-name>Porthecla gemma</tp:taxon-name></italic>/<italic><tp:taxon-name>Porthecla minyia</tp:taxon-name></italic> was noted in the etymology. Adults of all three species fly in the same habitats at the same time of year in the vicinity of Puerto Maldonado, Peru.
                    </p></tp:treatment-sec><tp:treatment-sec><!--Section generated to contain objects referenced in tp:taxon-treatment.--><fig id="F1" position="float" orientation="portrait"><label>Figures 1–11.</label><caption><p><italic><tp:taxon-name>Oenomaus</tp:taxon-name></italic>, new species: adults (dorsal surface at left, ventral surface at right). <bold>1</bold> ♂ <italic><tp:taxon-name>Oenomaus mancha</tp:taxon-name></italic> (holotype, Ecuador) <bold>2</bold> ♀ <italic><tp:taxon-name>Oenomaus mancha</tp:taxon-name></italic> (paratype, Ecuador) <bold>3</bold> ♀ <italic><tp:taxon-name>Oenomaus gwenish</tp:taxon-name></italic> (holotype, Panama) <bold>4 </bold> ♂ <italic><tp:taxon-name>Oenomaus lea</tp:taxon-name></italic> (holotype, Peru) <bold>5</bold> ♂ <italic><tp:taxon-name>Oenomaus myrteana</tp:taxon-name></italic> (holotype, Ecuador) <bold>6</bold> ♀ <italic><tp:taxon-name>Oenomaus myrteana</tp:taxon-name></italic> (paratype, Ecuador) <bold>7</bold> ♂ <italic><tp:taxon-name>Oenomaus mentirosa</tp:taxon-name></italic> (holotype, Peru) <bold>8</bold> ♂ <italic><tp:taxon-name>Oenomaus andi</tp:taxon-name></italic> (holotype, Ecuador) <bold>9</bold> ♀ <italic><tp:taxon-name>Oenomaus andi</tp:taxon-name></italic> (paratype, Ecuador) <bold>10</bold> ♂ <italic><tp:taxon-name>Oenomaus moseri</tp:taxon-name></italic> (holotype, Brazil) <bold>11</bold> ♀ <italic><tp:taxon-name>Oenomaus moseri</tp:taxon-name></italic> (paratype, Brazil).</p></caption><graphic xmlns:xlink="http://www.w3.org/1999/xlink" xlink:href="ZooKeys-222-011-g001.jpg" position="float" orientation="portrait" xlink:type="simple"/></fig><fig id="F3" position="float" orientation="portrait"><label>Figures 20–25.</label><caption><p><italic><tp:taxon-name>Oenomaus</tp:taxon-name></italic> male genitalia: ventral view at left (setae drawn only on the right side and penis removed), left lateral view in the middle (with the penis and valvae displaced ~45° to make them more visible), and dorsal view at right (with setae drawn only on the right side and penis removed). <bold>20</bold>  <italic><tp:taxon-name>Oenomaus mancha</tp:taxon-name></italic> (holotype, Ecuador) <bold>21</bold> <italic><tp:taxon-name>Oenomaus lea</tp:taxon-name></italic> (holotype, Peru) <bold>22</bold> <italic><tp:taxon-name>Oenomaus myrteana</tp:taxon-name></italic> (holotype, Ecuador) <bold>23 </bold><italic><tp:taxon-name>Oenomaus mentirosa</tp:taxon-name></italic> (holotype, Peru) <bold>24</bold> <italic><tp:taxon-name>Oenomaus andi</tp:taxon-name></italic> (holotype, Ecuador) <bold>25</bold> <italic><tp:taxon-name>Oenomaus moseri</tp:taxon-name></italic> (holotype, Brazil).</p></caption><graphic xmlns:xlink="http://www.w3.org/1999/xlink" xlink:href="ZooKeys-222-011-g003.jpg" position="float" orientation="portrait" xlink:type="simple"/></fig><fig id="F5" position="float" orientation="portrait"><label>Figures 38–45.</label><caption><p><italic><tp:taxon-name>Oenomaus</tp:taxon-name></italic>, eighth abdominal tergum: ventral view, anterior edge at bottom. <bold>38</bold> ♂ <italic><tp:taxon-name>Oenomaus mancha</tp:taxon-name></italic> (holotype, Ecuador) <bold>39</bold> ♂ <italic><tp:taxon-name>Oenomaus lea</tp:taxon-name></italic> (holotype, Peru) <bold>40</bold> ♂ <italic><tp:taxon-name>Oenomaus mentirosa</tp:taxon-name></italic> (holotype, Peru) <bold>41</bold> ♂ <italic><tp:taxon-name>Oenomaus myrteana</tp:taxon-name></italic> (holotype, Ecuador) <bold>42</bold> ♂ <italic><tp:taxon-name>Oenomaus andi</tp:taxon-name></italic> (holotype, Ecuador) <bold>43</bold> ♀ <italic><tp:taxon-name>Oenomaus andi</tp:taxon-name></italic> (paratype, Ecuador) <bold>44</bold> ♂ <italic><tp:taxon-name>Oenomaus moseri</tp:taxon-name></italic> (holotype, Brazil) <bold>45</bold> Male genitalia in lateral view: <italic><tp:taxon-name>Oenomaus moseri</tp:taxon-name></italic> (left) and <italic><tp:taxon-name>Oenomaus morroensis</tp:taxon-name></italic> holotypes. Diagnostic characters (1), (2) and (3) are explained in the text.</p></caption><graphic xmlns:xlink="http://www.w3.org/1999/xlink" xlink:href="ZooKeys-222-011-g005.jpg" position="float" orientation="portrait" xlink:type="simple"/></fig><fig id="F6" position="float" orientation="portrait"><label>Figures 46–47.</label><caption><p>Distributions. <bold>46</bold> <italic><tp:taxon-name>Oenomaus mancha</tp:taxon-name></italic>, <italic><tp:taxon-name>Oenomaus gwenish</tp:taxon-name></italic>, <italic><tp:taxon-name>Oenomaus myrteana</tp:taxon-name></italic>, <italic><tp:taxon-name>Oenomaus moseri</tp:taxon-name></italic> <bold>47</bold> <italic><tp:taxon-name>Oenomaus andi</tp:taxon-name></italic>, <italic><tp:taxon-name>Oenomaus lea</tp:taxon-name></italic>, <italic><tp:taxon-name>Oenomaus mentirosa</tp:taxon-name></italic>.</p></caption><graphic xmlns:xlink="http://www.w3.org/1999/xlink" xlink:href="ZooKeys-222-011-g006.jpg" position="float" orientation="portrait" xlink:type="simple"/></fig></tp:treatment-sec><ref-list><ref id="B19"><mixed-citation xmlns:xlink="http://www.w3.org/1999/xlink" xlink:type="simple"><person-group><name name-style="western"><surname>Faynel</surname><given-names>C</given-names></name><name name-style="western"><surname>Busby</surname><given-names>RC</given-names></name><name name-style="western"><surname>Moser</surname><given-names>A</given-names></name><name name-style="western"><surname>Robbins</surname><given-names>RK</given-names></name></person-group> (<year>2011</year>)<source> Species level taxonomy of the Neotropical hairstreak genus Porthecla (Lycaenidae: Theclinae: Eumaeini). Ann. Soc. Ent. Fr.47(1–2): 241–259. <ext-link ext-link-type="uri" xlink:href="http://zoologie.umh.ac.be/asef/contents.asp?action=detailvol&amp;volID=55" xlink:type="simple">http://zoologie.umh.ac.be/asef/contents.asp?action=detailvol&amp;volID=55</ext-link></source></mixed-citation></ref></ref-list></tp:taxon-treatment>
