# Supplementary material for: Review of the species level taxonomy of the neotropical butterfly genus Oenomaus (Lycaenidae, Theclinae, Eumaeini)
Source: Zookeys. 2012 Sep 20;(222):11–45. doi: 10.3897/zookeys.222.3375 (PMC3459029; doi:10.3897/zookeys.222.3375)
Supplement: XML Treatment for Oenomaus andi [file zookeys.222.3375-treatment6.xml]

<!DOCTYPE tp:taxon-treatment
  PUBLIC "-//TaxonX//DTD Taxonomic Treatment Publishing DTD v0 20100105//EN" "tax-treatment-NSO.dtd">
<tp:taxon-treatment xmlns:tp="http://www.plazi.org/taxpub"><tp:treatment-meta><mixed-citation publication-type="journal"><person-group><name><surname>Faynel</surname><given-names>Christophe</given-names></name><name><surname>Busby</surname><given-names>Robert C.</given-names></name><name><surname>Robbins</surname><given-names>Robert K.</given-names></name></person-group><article-title>Review of the species level taxonomy of the neotropical butterfly genus 
                    <italic>Oenomaus</italic> (Lycaenidae, Theclinae, Eumaeini)
                </article-title><source>Zookeys</source><day>20</day><month>9</month><year>2012</year><volume>2012</volume><issue>222</issue><fpage>11</fpage><lpage>45</lpage><pub-id pub-id-type="doi">10.3897/zookeys.222.3375</pub-id></mixed-citation></tp:treatment-meta><tp:nomenclature><tp:taxon-name>
                        <tp:taxon-name-part taxon-name-part-type="genus">Oenomaus</tp:taxon-name-part>
                        <tp:taxon-name-part taxon-name-part-type="species">andi</tp:taxon-name-part>
                    <object-id xmlns:xlink="http://www.w3.org/1999/xlink" xlink:type="simple">urn:lsid:zoobank.org:act:C6C09BC9-F0B9-4E7A-8951-0D9923BE9E73</object-id>
								<object-id xmlns:xlink="http://www.w3.org/1999/xlink" xlink:type="simple">http://species-id.net/wiki/Oenomaus_andi</object-id>
								</tp:taxon-name><tp:taxon-authority>Busby &amp; Faynel</tp:taxon-authority><tp:taxon-status xmlns:xlink="http://www.w3.org/1999/xlink" xlink:type="simple">sp. n.</tp:taxon-status><xref ref-type="fig" rid="F1">Figs 8, 9</xref><xref ref-type="fig" rid="F3">, 24</xref><xref ref-type="fig" rid="F4">, 29</xref><xref ref-type="fig" rid="F5">, 42, 43</xref><xref ref-type="fig" rid="F6">, 47</xref></tp:nomenclature><tp:treatment-sec sec-type="Type-locality"><title>Type-locality.</title><p>Ecuador: Zamora Chinchipe Prov., Zamora (ridge W. of town), <named-content xmlns:xlink="http://www.w3.org/1999/xlink" content-type="dwc:verbatimCoordinates" xlink:type="simple">4°04.5'S, 78°58.1'W</named-content>, 1450 m. The ridge west of Zamora rises rather sharply from <!--PageBreak-->the city and is accessed by a dirt road which goes up to about 1300 m. The top of the ridge is still forested but a significant part of the surrounding land has been turned into pasture.</p></tp:treatment-sec><tp:treatment-sec sec-type="Type-specimen"><title>Type-specimen.</title><p><bold>Holotype</bold> ♂ (<xref ref-type="fig" rid="F1">Fig. 8</xref>) labeled as “ECUADOR / Zamora Chinchipe Prov. / Zamora (ridge W. of town) / 18. ix. 2000 (1450m) / leg. Robert C. Busby” [rectangular, white, printed], “GENITALIA NO. / 2009: 344♂ / C. FAYNEL” [rectangular, green, printed] “Holotype ♂ / <italic><tp:taxon-name>Oenomaus andi</tp:taxon-name></italic> / Busby &amp; Faynel, 2012” [rectangular, red, printed]. Deposited in USNM.
                    </p><p><bold>Paratypes: Ecuador.</bold> <bold>3</bold>♀: Morona-Santiago, 1 km E Río Abanico, 1600 m, <named-content xmlns:xlink="http://www.w3.org/1999/xlink" content-type="dwc:verbatimCoordinates" xlink:type="simple">2°15.4'S; 78°11.7'W</named-content>, 15.IX.2003, Robert C. Busby leg., gen. prep. CF n°416 (RCB) (<xref ref-type="fig" rid="F1">Fig. 9</xref>) ; Morona-Santiago, 14 km W. of Macas, 1600m, 28.IX.1998, Río Abanico, leg. Robert C. Busby (RCB); Zamora Chinchipe, Zamora (ridge W. of town), <named-content xmlns:xlink="http://www.w3.org/1999/xlink" content-type="dwc:verbatimCoordinates" xlink:type="simple">4°04.5'S, 78°58.1'W</named-content>, 1450 m, 06.X.2007, D. H. Ahrenholz, R. C. Busby leg. (RCB).
                    </p></tp:treatment-sec><tp:treatment-sec sec-type="Other specimen examined"><title>Other specimen examined.</title><p><bold>Bolivia</bold>. <bold>1</bold>♀: La Paz, Nor Yungas, Caranavi, 1500 m, XII. 2004, gen. prep. CF n°445 (MC 253).
                    </p></tp:treatment-sec><tp:treatment-sec sec-type="Description"><title>Description, diagnosis and recognition as a distinct species.</title><p>Male FW length: 16.3 mm (<italic>N</italic> = 1). Female FW length: 16.7 mm (SD = 0.8, <italic>N</italic> = 2). Wing pattern (<xref ref-type="fig" rid="F1">Figs 8, 9</xref>) and genitalia (<xref ref-type="fig" rid="F3">Figs 24</xref><xref ref-type="fig" rid="F4">, 29</xref>) illustrated. The ventral wing pattern of <italic><tp:taxon-name>Oenomaus andi</tp:taxon-name></italic> is similar to that of many other <italic><tp:taxon-name>Oenomaus</tp:taxon-name></italic>, but this species is distinguished by (1) a white spot on the basal side of VHW cell Rs-M1, (2) an elongated double valvae of equal size, (3) a large posterior part of the saccus in lateral view, (4) a swollen terminal end of the penis, and (5) modified anterior and posterior edges of the male 8th tergum (detailed under remarks).
                    </p></tp:treatment-sec><tp:treatment-sec sec-type="Etymology"><title>Etymology.</title><p>This species is named for Andrea (Andi) Busby, wife of Robert Busby, in appreciation for her long standing support of his research. The name is a feminine noun in apposition.</p></tp:treatment-sec><tp:treatment-sec sec-type="Remarks"><title>Remarks.</title><p>Valvae structure in <italic><tp:taxon-name>Oenomaus andi</tp:taxon-name></italic> is very similar to that found in <italic><tp:taxon-name>Oenomaus gaia</tp:taxon-name></italic> Faynel, suggesting that this new species belongs to the <italic><tp:taxon-name>Oenomaus cortica</tp:taxon-name></italic> subgroup (as characterized by <xref ref-type="bibr" rid="B8">Faynel and Moser 2008</xref>). Species in this subgroup have a modified 8th tergum (except for <italic><tp:taxon-name>Oenomaus druceus</tp:taxon-name></italic> Faynel &amp; Moser, 2008). In the male of <italic><tp:taxon-name>Oenomaus andi</tp:taxon-name></italic> (<xref ref-type="fig" rid="F5">Fig. 42</xref>), the posterior edge of the 8th tergum has a deep depression in the middle, while the anterior edge is shaped like a wide “W”. In the female, the posterior edge is nearly straight but is split in the middle. The anterior edge is similar to that of the male, but is laterally sclerotized (<xref ref-type="fig" rid="F5">Fig. 43</xref>). The white spot on the basal side of VHW cell Rs-M1 occurs in only a few other <italic><tp:taxon-name>Oenomaus</tp:taxon-name></italic> species including <italic><tp:taxon-name>Oenomaus geba</tp:taxon-name></italic> (Hewitson), <italic><tp:taxon-name>Oenomaus melleus</tp:taxon-name></italic> (Druce), <italic><tp:taxon-name>Oenomaus morroensis</tp:taxon-name></italic> Faynel &amp; Moser, and <italic><tp:taxon-name>Oenomaus jauffreti</tp:taxon-name></italic> Faynel &amp; Moser. Regardless of whether the presence of this spot is evidence of relationship, it is very useful for separating <italic><tp:taxon-name>Oenomaus andi</tp:taxon-name></italic> from the other species of the <italic><tp:taxon-name>Oenomaus cortica</tp:taxon-name></italic> subgroup.
                    </p></tp:treatment-sec><tp:treatment-sec sec-type="Habitat and distribution"><title>Habitat and distribution.</title><p><italic><tp:taxon-name>Oenomaus andi</tp:taxon-name></italic> is a species of montane forest (&gt; 1300 m) that is recorded from Ecuador to Bolivia (<xref ref-type="fig" rid="F6">Fig. 47</xref>).
                    </p></tp:treatment-sec><tp:treatment-sec sec-type="Behavior"><title>Behavior.</title><p>A male and two females were attracted to traps baited with rotting fish (vouchers in RCB).<!--PageBreak--></p></tp:treatment-sec><tp:treatment-sec><!--Section generated to contain objects referenced in tp:taxon-treatment.--><fig id="F1" position="float" orientation="portrait"><label>Figures 1–11.</label><caption><p><italic><tp:taxon-name>Oenomaus</tp:taxon-name></italic>, new species: adults (dorsal surface at left, ventral surface at right). <bold>1</bold> ♂ <italic><tp:taxon-name>Oenomaus mancha</tp:taxon-name></italic> (holotype, Ecuador) <bold>2</bold> ♀ <italic><tp:taxon-name>Oenomaus mancha</tp:taxon-name></italic> (paratype, Ecuador) <bold>3</bold> ♀ <italic><tp:taxon-name>Oenomaus gwenish</tp:taxon-name></italic> (holotype, Panama) <bold>4 </bold> ♂ <italic><tp:taxon-name>Oenomaus lea</tp:taxon-name></italic> (holotype, Peru) <bold>5</bold> ♂ <italic><tp:taxon-name>Oenomaus myrteana</tp:taxon-name></italic> (holotype, Ecuador) <bold>6</bold> ♀ <italic><tp:taxon-name>Oenomaus myrteana</tp:taxon-name></italic> (paratype, Ecuador) <bold>7</bold> ♂ <italic><tp:taxon-name>Oenomaus mentirosa</tp:taxon-name></italic> (holotype, Peru) <bold>8</bold> ♂ <italic><tp:taxon-name>Oenomaus andi</tp:taxon-name></italic> (holotype, Ecuador) <bold>9</bold> ♀ <italic><tp:taxon-name>Oenomaus andi</tp:taxon-name></italic> (paratype, Ecuador) <bold>10</bold> ♂ <italic><tp:taxon-name>Oenomaus moseri</tp:taxon-name></italic> (holotype, Brazil) <bold>11</bold> ♀ <italic><tp:taxon-name>Oenomaus moseri</tp:taxon-name></italic> (paratype, Brazil).</p></caption><graphic xmlns:xlink="http://www.w3.org/1999/xlink" xlink:href="ZooKeys-222-011-g001.jpg" position="float" orientation="portrait" xlink:type="simple"/></fig><fig id="F3" position="float" orientation="portrait"><label>Figures 20–25.</label><caption><p><italic><tp:taxon-name>Oenomaus</tp:taxon-name></italic> male genitalia: ventral view at left (setae drawn only on the right side and penis removed), left lateral view in the middle (with the penis and valvae displaced ~45° to make them more visible), and dorsal view at right (with setae drawn only on the right side and penis removed). <bold>20</bold>  <italic><tp:taxon-name>Oenomaus mancha</tp:taxon-name></italic> (holotype, Ecuador) <bold>21</bold> <italic><tp:taxon-name>Oenomaus lea</tp:taxon-name></italic> (holotype, Peru) <bold>22</bold> <italic><tp:taxon-name>Oenomaus myrteana</tp:taxon-name></italic> (holotype, Ecuador) <bold>23 </bold><italic><tp:taxon-name>Oenomaus mentirosa</tp:taxon-name></italic> (holotype, Peru) <bold>24</bold> <italic><tp:taxon-name>Oenomaus andi</tp:taxon-name></italic> (holotype, Ecuador) <bold>25</bold> <italic><tp:taxon-name>Oenomaus moseri</tp:taxon-name></italic> (holotype, Brazil).</p></caption><graphic xmlns:xlink="http://www.w3.org/1999/xlink" xlink:href="ZooKeys-222-011-g003.jpg" position="float" orientation="portrait" xlink:type="simple"/></fig><fig id="F4" position="float" orientation="portrait"><label>Figures 26–37.</label><caption><p><italic><tp:taxon-name>Oenomaus</tp:taxon-name></italic> female genitalia: ventral view at left, lateral view on right. <bold>26</bold> <italic><tp:taxon-name>Oenomaus mancha</tp:taxon-name></italic> (paratype, Ecuador) <bold>27</bold> <italic><tp:taxon-name>Oenomaus gwenish</tp:taxon-name></italic> (holotype, Panama) <bold>28</bold> <italic><tp:taxon-name>Oenomaus myrteana</tp:taxon-name></italic> (paratype, Ecuador) <bold>29</bold> <italic><tp:taxon-name>Oenomaus andi</tp:taxon-name></italic> (paratype, Ecuador) <bold>30</bold> <italic><tp:taxon-name>Oenomaus moseri</tp:taxon-name></italic> (paratype, Brazil) <bold>31</bold> <italic><tp:taxon-name>Oenomaus brulei</tp:taxon-name></italic> (French Guiana) <bold>32</bold> <italic><tp:taxon-name>Oenomaus cyanovenata</tp:taxon-name></italic> (French Guiana) <bold>33</bold> <italic><tp:taxon-name>Oenomaus cyanovenata</tp:taxon-name></italic> (Costa Rica) <bold>34</bold> <italic><tp:taxon-name>Oenomaus gaia</tp:taxon-name></italic> (Panama) <bold>35</bold> <italic><tp:taxon-name>Oenomaus geba</tp:taxon-name></italic> (Brazil) <bold>36</bold> <italic><tp:taxon-name>Oenomaus magnus</tp:taxon-name></italic> (French Guiana) <bold>37</bold> <italic><tp:taxon-name>Oenomaus taua</tp:taxon-name></italic> (Panama).</p></caption><graphic xmlns:xlink="http://www.w3.org/1999/xlink" xlink:href="ZooKeys-222-011-g004.jpg" position="float" orientation="portrait" xlink:type="simple"/></fig><fig id="F5" position="float" orientation="portrait"><label>Figures 38–45.</label><caption><p><italic><tp:taxon-name>Oenomaus</tp:taxon-name></italic>, eighth abdominal tergum: ventral view, anterior edge at bottom. <bold>38</bold> ♂ <italic><tp:taxon-name>Oenomaus mancha</tp:taxon-name></italic> (holotype, Ecuador) <bold>39</bold> ♂ <italic><tp:taxon-name>Oenomaus lea</tp:taxon-name></italic> (holotype, Peru) <bold>40</bold> ♂ <italic><tp:taxon-name>Oenomaus mentirosa</tp:taxon-name></italic> (holotype, Peru) <bold>41</bold> ♂ <italic><tp:taxon-name>Oenomaus myrteana</tp:taxon-name></italic> (holotype, Ecuador) <bold>42</bold> ♂ <italic><tp:taxon-name>Oenomaus andi</tp:taxon-name></italic> (holotype, Ecuador) <bold>43</bold> ♀ <italic><tp:taxon-name>Oenomaus andi</tp:taxon-name></italic> (paratype, Ecuador) <bold>44</bold> ♂ <italic><tp:taxon-name>Oenomaus moseri</tp:taxon-name></italic> (holotype, Brazil) <bold>45</bold> Male genitalia in lateral view: <italic><tp:taxon-name>Oenomaus moseri</tp:taxon-name></italic> (left) and <italic><tp:taxon-name>Oenomaus morroensis</tp:taxon-name></italic> holotypes. Diagnostic characters (1), (2) and (3) are explained in the text.</p></caption><graphic xmlns:xlink="http://www.w3.org/1999/xlink" xlink:href="ZooKeys-222-011-g005.jpg" position="float" orientation="portrait" xlink:type="simple"/></fig><fig id="F6" position="float" orientation="portrait"><label>Figures 46–47.</label><caption><p>Distributions. <bold>46</bold> <italic><tp:taxon-name>Oenomaus mancha</tp:taxon-name></italic>, <italic><tp:taxon-name>Oenomaus gwenish</tp:taxon-name></italic>, <italic><tp:taxon-name>Oenomaus myrteana</tp:taxon-name></italic>, <italic><tp:taxon-name>Oenomaus moseri</tp:taxon-name></italic> <bold>47</bold> <italic><tp:taxon-name>Oenomaus andi</tp:taxon-name></italic>, <italic><tp:taxon-name>Oenomaus lea</tp:taxon-name></italic>, <italic><tp:taxon-name>Oenomaus mentirosa</tp:taxon-name></italic>.</p></caption><graphic xmlns:xlink="http://www.w3.org/1999/xlink" xlink:href="ZooKeys-222-011-g006.jpg" position="float" orientation="portrait" xlink:type="simple"/></fig></tp:treatment-sec><ref-list><ref id="B8"><mixed-citation xmlns:xlink="http://www.w3.org/1999/xlink" xlink:type="simple"><person-group><name name-style="western"><surname>Comstock</surname><given-names>JH</given-names></name></person-group> (<year>1918</year>)<source> The wings of insects.</source><publisher-name>The Comstock Publishing Company</publisher-name>, <publisher-loc>Ithaca</publisher-loc>, <lpage>430</lpage> pp.</mixed-citation></ref></ref-list></tp:taxon-treatment>
