# Supplementary material for: Review of the species level taxonomy of the neotropical butterfly genus Oenomaus (Lycaenidae, Theclinae, Eumaeini)
Source: Zookeys. 2012 Sep 20;(222):11–45. doi: 10.3897/zookeys.222.3375 (PMC3459029; doi:10.3897/zookeys.222.3375)
Supplement: XML Treatment for Oenomaus moseri [file zookeys.222.3375-treatment7.xml]

<!DOCTYPE tp:taxon-treatment
  PUBLIC "-//TaxonX//DTD Taxonomic Treatment Publishing DTD v0 20100105//EN" "tax-treatment-NSO.dtd">
<tp:taxon-treatment xmlns:tp="http://www.plazi.org/taxpub"><tp:treatment-meta><mixed-citation publication-type="journal"><person-group><name><surname>Faynel</surname><given-names>Christophe</given-names></name><name><surname>Busby</surname><given-names>Robert C.</given-names></name><name><surname>Robbins</surname><given-names>Robert K.</given-names></name></person-group><article-title>Review of the species level taxonomy of the neotropical butterfly genus 
                    <italic>Oenomaus</italic> (Lycaenidae, Theclinae, Eumaeini)
                </article-title><source>Zookeys</source><day>20</day><month>9</month><year>2012</year><volume>2012</volume><issue>222</issue><fpage>11</fpage><lpage>45</lpage><pub-id pub-id-type="doi">10.3897/zookeys.222.3375</pub-id></mixed-citation></tp:treatment-meta><tp:nomenclature><tp:taxon-name>
                        <tp:taxon-name-part taxon-name-part-type="genus">Oenomaus</tp:taxon-name-part>
                        <tp:taxon-name-part taxon-name-part-type="species">moseri</tp:taxon-name-part>
                    <object-id xmlns:xlink="http://www.w3.org/1999/xlink" xlink:type="simple">urn:lsid:zoobank.org:act:DC5D1BF6-2149-4BB9-802D-58C27D11AB38</object-id>
								<object-id xmlns:xlink="http://www.w3.org/1999/xlink" xlink:type="simple">http://species-id.net/wiki/Oenomaus_moseri</object-id>
								</tp:taxon-name><tp:taxon-authority>Robbins &amp; Faynel</tp:taxon-authority><tp:taxon-status xmlns:xlink="http://www.w3.org/1999/xlink" xlink:type="simple">sp. n.</tp:taxon-status><xref ref-type="fig" rid="F1">Figs 10, 11</xref><xref ref-type="fig" rid="F3">, 25</xref><xref ref-type="fig" rid="F4">, 30</xref><xref ref-type="fig" rid="F5">, 44, 45</xref><xref ref-type="fig" rid="F6">, 46</xref></tp:nomenclature><tp:treatment-sec sec-type="Type-locality"><title>Type-locality.</title><p>Brazil: SC, Joinville, <named-content xmlns:xlink="http://www.w3.org/1999/xlink" content-type="dwc:verbatimCoordinates" xlink:type="simple">26°19'39"S, 48°57'38"W</named-content>, 10–200 m. Miers collected butterflies for decades in the wet lowland forests around Joinville, where he lived. His favorite collecting spot was a hill that he called “Serrinha” (little hill in Portuguese) in Vila Nova, approximately 10 km west, south-west of the center of Joinville. According to DZUP butterfly curator Olaf Mielke, specimens collected on Serrinha, including the holotype, have an elevation label 10–200 m, which distinguishes them from those specimens collected in other parts of the Joinville area.</p></tp:treatment-sec><tp:treatment-sec sec-type="Type-specimen"><title>Type-specimen.</title><p><bold>Holotype</bold> ♂ (<xref ref-type="fig" rid="F1">Fig. 10</xref>): <bold>Brazil</bold>, SC, Joinville, 10–200 m, 2.IV.1978, Miers leg.,gen. prep. CF n°218, DZ 10.065, CF-LYC-012 (DZUP).
                    </p><p><bold>Paratypes: Brazil.</bold> <bold>12</bold> ♂: SC, Joinville, 200 m, <named-content xmlns:xlink="http://www.w3.org/1999/xlink" content-type="dwc:verbatimCoordinates" xlink:type="simple">26°19'S, 48°58'W</named-content>, 20.V.1971, H.Miers leg., gen. prep. CF n°444 (MC 252) ; SC, São Bento do Sul, 600 m, 25.IV.2002, Moser &amp; Rank leg., gen. A. Moser, n°234 (MC 034) ; SC, Joinville, 200 m, 5.II.1993, A. Moser leg.,gen. A. Moser, n°226 (MC 032); SC, Joinville, 200 m, 5.II.1993, A. Moser leg.,gen. A. Moser n°233 (MC 033) ; SC, Joinville, 10–200 m, 8.XII.1983, Leg. H. Miers, R.K. Robbins collection (USNM) ; SC, Joinville, 10–200 m, 6.I.1984, Leg. H. Miers, R.K. Robbins collection (USNM) ; PR, Ponta Grossa, Buraco do Padre, 900 m, 20.II.2009, Carlos Mielke leg., CF-LYC-063 (CF) ; SP, Serra do Japi, 110[0m], <named-content xmlns:xlink="http://www.w3.org/1999/xlink" content-type="dwc:verbatimCoordinates" xlink:type="simple">23°15'S, 46°54'W</named-content>, 12.IV.1991, Robbins &amp; K. Brown, territorial behavior at 14:23, Genitalia NO. 1992: 27♂ R.K. Robbins (USNM) ; SP, Serra do Japi, 110[0]m, <named-content xmlns:xlink="http://www.w3.org/1999/xlink" content-type="dwc:verbatimCoordinates" xlink:type="simple">23°15'S, 46°54'W</named-content>, 12.IV.1991, Robbins &amp; K. Brown, territorial behavior at 14:48 (USNM) ; SP, Serra do Japi, 800–1250 m, <named-content xmlns:xlink="http://www.w3.org/1999/xlink" content-type="dwc:verbatimCoordinates" xlink:type="simple">23°12'S, 47°02'W</named-content>, <named-content xmlns:xlink="http://www.w3.org/1999/xlink" content-type="dwc:verbatimCoordinates" xlink:type="simple">23°17'S, 46°53'W</named-content>, 25.III.1990, Leg. K. Brown (x2, USNM) ; SP, Serra do Japi, 800–1250 m, <named-content xmlns:xlink="http://www.w3.org/1999/xlink" content-type="dwc:verbatimCoordinates" xlink:type="simple">23°12'S, 47°02'W</named-content>, <named-content xmlns:xlink="http://www.w3.org/1999/xlink" content-type="dwc:verbatimCoordinates" xlink:type="simple">23°17'S, 46°53'W</named-content>, 28.III.1990, Leg. K. Brown (USNM) ; RJ, Petrópolis, 6.I.1980, Leg. C. Callaghan, R.K. Robbins collection, Genitalia NO. 1992: 79♂ R.K. Robbins (USNM ENT 00180045). <bold>1</bold>♀: SC, Joinville, 10–200 m, 9.III.1973, Leg. H. Miers, R.K. Robbins collection, gen. prep. CF n°410 (USNM) (<xref ref-type="fig" rid="F1">Fig. 11</xref>).
                    </p></tp:treatment-sec><tp:treatment-sec sec-type="Description"><title>Description, diagnosis and recognition as a distinct species.</title><p>Male FW length: 16.1 mm (SD = 0.9, <italic>N</italic> = 8). Female FW length: 15.7 mm (<italic>N</italic> = 1). Wing pattern (<xref ref-type="fig" rid="F1">Figs 10, 11</xref>) and genitalia (<xref ref-type="fig" rid="F3">Figs 25</xref><xref ref-type="fig" rid="F4">, 30</xref>) illustrated. The adult wing pattern of <italic><tp:taxon-name>Oenomaus moseri</tp:taxon-name></italic> is similar to that of the sympatric <italic><tp:taxon-name>Oenomaus morroensis</tp:taxon-name></italic> Faynel &amp; Moser and to that of <italic><tp:taxon-name>Oenomaus cyanovenata</tp:taxon-name></italic> (D’Abrera); the species with which it was previously confused (<xref ref-type="bibr" rid="B17">Faynel 2008</xref>). <italic><tp:taxon-name>Oenomaus moseri</tp:taxon-name></italic> (<xref ref-type="fig" rid="F3">Figs 25</xref>, <xref ref-type="fig" rid="F5">45</xref>) differs from <italic><tp:taxon-name>Oenomaus morroensis</tp:taxon-name></italic> (plate 11 in <xref ref-type="bibr" rid="B18">Faynel and Moser 2008</xref>) by its male genitalia having (1) a smaller dorsal part of the valvae attached to the top of the ventral part, not to the bottom, (2) a swollen posterior part of the male penis, and (3) a larger posterior part of the saccus in lateral view. <italic><tp:taxon-name>Oenomaus moseri</tp:taxon-name></italic> differs from O. <italic>cyanovenata</italic> by (1) a wider DFW black margin at the tornus, (2) a central depression on the posterior edge of the eighth tergum, and (3) a swollen posterior part of the male penis. <italic><tp:taxon-name>Oenomaus moseri</tp:taxon-name></italic> differs from the sympatric <italic><tp:taxon-name>Oenomaus geba</tp:taxon-name></italic> <!--PageBreak-->by lacking a white spot on the basal side of VHW cell Rs-M1 (<xref ref-type="fig" rid="F1">Figs 10</xref><xref ref-type="fig" rid="F2">–12</xref>). The lack of geographical variation in the characters distinguishing <italic><tp:taxon-name>Oenomaus moseri</tp:taxon-name></italic> and <italic><tp:taxon-name>Oenomaus cyanovenata</tp:taxon-name></italic> argues against the hypothesis that the former is a geographical variant of the latter.
                    </p><p>Preliminary data on divergence of “barcode” DNA sequence data is consistent with morphology. The divergence among three individuals of <italic><tp:taxon-name>Oenomaus moseri</tp:taxon-name></italic> (CF-LYC-012 &amp; CF-LYC-063) is 0%, among four individuals of <italic><tp:taxon-name>Oenomaus cyanovenata</tp:taxon-name></italic> (CF-LYC-047, CF-LYC-048, &amp; CF-LYC-049) is 0%. In contrast, the divergence between <italic><tp:taxon-name>Oenomaus moseri</tp:taxon-name></italic> and <italic><tp:taxon-name>Oenomaus cyanovenata</tp:taxon-name></italic> is more than 4% and between two <italic><tp:taxon-name>Oenomaus moseri</tp:taxon-name></italic> and a paratype of <italic><tp:taxon-name>Oenomaus morroensis</tp:taxon-name></italic> (CF-LYC-015) is more than 5%.
                    </p></tp:treatment-sec><tp:treatment-sec sec-type="Etymology"><title>Etymology.</title><p>It is with great pleasure that we name this distinctive species for our good friend and collaborator Alfred Moser. Alfred lives in Rio Grande do Sul and has made prodigious contributions to the knowledge of <tp:taxon-name>Lepidoptera</tp:taxon-name> from southern Brazil, including co-authoring papers on the taxonomy of <italic><tp:taxon-name>Oenomaus</tp:taxon-name></italic> and <italic><tp:taxon-name>Porthecla</tp:taxon-name></italic> (<xref ref-type="bibr" rid="B18">Faynel and Moser 2008</xref>, <xref ref-type="bibr" rid="B19">Faynel et al. 2011</xref>).
                    </p></tp:treatment-sec><tp:treatment-sec sec-type="Biology"><title>Biology.</title><p>Robbins observed two males of <italic><tp:taxon-name>Oenomaus moseri</tp:taxon-name></italic> exhibiting territorial behavior on a hill top from 14:23 hours to 14:48 hours at Serra do Japi (SP, Brazil) on 12 April 1991 (vouchers in USNM). A male of <italic><tp:taxon-name>Oenomaus moseri</tp:taxon-name></italic> was reared by Hipólito Ferreira Paulino Neto in <tp:taxon-name>Itirapina</tp:taxon-name>, SP, Brazil on <italic><tp:taxon-name>Duguetia furfuracea</tp:taxon-name></italic> (A. St. Hil) Benth. and Hook. f. (<tp:taxon-name>Annonaceae</tp:taxon-name>), a plant of frequent occurrence in the cerrado. We identified the male from a digital image and from the locality where it was reared. However, it is possible that it is a male of <italic><tp:taxon-name>Oenomaus morroensis</tp:taxon-name></italic>, even though this species is not known to occur as far north as São Paulo.
                    </p></tp:treatment-sec><tp:treatment-sec sec-type="Habitat and distribution"><title>Habitat and distribution.</title><p><italic><tp:taxon-name>Oenomaus moseri</tp:taxon-name></italic> occurs in lowland and lower montane forest in southern Brazil (<xref ref-type="fig" rid="F6">Fig. 46</xref>).
                    </p></tp:treatment-sec><tp:treatment-sec><!--Section generated to contain objects referenced in tp:taxon-treatment.--><fig id="F1" position="float" orientation="portrait"><label>Figures 1–11.</label><caption><p><italic><tp:taxon-name>Oenomaus</tp:taxon-name></italic>, new species: adults (dorsal surface at left, ventral surface at right). <bold>1</bold> ♂ <italic><tp:taxon-name>Oenomaus mancha</tp:taxon-name></italic> (holotype, Ecuador) <bold>2</bold> ♀ <italic><tp:taxon-name>Oenomaus mancha</tp:taxon-name></italic> (paratype, Ecuador) <bold>3</bold> ♀ <italic><tp:taxon-name>Oenomaus gwenish</tp:taxon-name></italic> (holotype, Panama) <bold>4 </bold> ♂ <italic><tp:taxon-name>Oenomaus lea</tp:taxon-name></italic> (holotype, Peru) <bold>5</bold> ♂ <italic><tp:taxon-name>Oenomaus myrteana</tp:taxon-name></italic> (holotype, Ecuador) <bold>6</bold> ♀ <italic><tp:taxon-name>Oenomaus myrteana</tp:taxon-name></italic> (paratype, Ecuador) <bold>7</bold> ♂ <italic><tp:taxon-name>Oenomaus mentirosa</tp:taxon-name></italic> (holotype, Peru) <bold>8</bold> ♂ <italic><tp:taxon-name>Oenomaus andi</tp:taxon-name></italic> (holotype, Ecuador) <bold>9</bold> ♀ <italic><tp:taxon-name>Oenomaus andi</tp:taxon-name></italic> (paratype, Ecuador) <bold>10</bold> ♂ <italic><tp:taxon-name>Oenomaus moseri</tp:taxon-name></italic> (holotype, Brazil) <bold>11</bold> ♀ <italic><tp:taxon-name>Oenomaus moseri</tp:taxon-name></italic> (paratype, Brazil).</p></caption><graphic xmlns:xlink="http://www.w3.org/1999/xlink" xlink:href="ZooKeys-222-011-g001.jpg" position="float" orientation="portrait" xlink:type="simple"/></fig><fig id="F3" position="float" orientation="portrait"><label>Figures 20–25.</label><caption><p><italic><tp:taxon-name>Oenomaus</tp:taxon-name></italic> male genitalia: ventral view at left (setae drawn only on the right side and penis removed), left lateral view in the middle (with the penis and valvae displaced ~45° to make them more visible), and dorsal view at right (with setae drawn only on the right side and penis removed). <bold>20</bold>  <italic><tp:taxon-name>Oenomaus mancha</tp:taxon-name></italic> (holotype, Ecuador) <bold>21</bold> <italic><tp:taxon-name>Oenomaus lea</tp:taxon-name></italic> (holotype, Peru) <bold>22</bold> <italic><tp:taxon-name>Oenomaus myrteana</tp:taxon-name></italic> (holotype, Ecuador) <bold>23 </bold><italic><tp:taxon-name>Oenomaus mentirosa</tp:taxon-name></italic> (holotype, Peru) <bold>24</bold> <italic><tp:taxon-name>Oenomaus andi</tp:taxon-name></italic> (holotype, Ecuador) <bold>25</bold> <italic><tp:taxon-name>Oenomaus moseri</tp:taxon-name></italic> (holotype, Brazil).</p></caption><graphic xmlns:xlink="http://www.w3.org/1999/xlink" xlink:href="ZooKeys-222-011-g003.jpg" position="float" orientation="portrait" xlink:type="simple"/></fig><fig id="F4" position="float" orientation="portrait"><label>Figures 26–37.</label><caption><p><italic><tp:taxon-name>Oenomaus</tp:taxon-name></italic> female genitalia: ventral view at left, lateral view on right. <bold>26</bold> <italic><tp:taxon-name>Oenomaus mancha</tp:taxon-name></italic> (paratype, Ecuador) <bold>27</bold> <italic><tp:taxon-name>Oenomaus gwenish</tp:taxon-name></italic> (holotype, Panama) <bold>28</bold> <italic><tp:taxon-name>Oenomaus myrteana</tp:taxon-name></italic> (paratype, Ecuador) <bold>29</bold> <italic><tp:taxon-name>Oenomaus andi</tp:taxon-name></italic> (paratype, Ecuador) <bold>30</bold> <italic><tp:taxon-name>Oenomaus moseri</tp:taxon-name></italic> (paratype, Brazil) <bold>31</bold> <italic><tp:taxon-name>Oenomaus brulei</tp:taxon-name></italic> (French Guiana) <bold>32</bold> <italic><tp:taxon-name>Oenomaus cyanovenata</tp:taxon-name></italic> (French Guiana) <bold>33</bold> <italic><tp:taxon-name>Oenomaus cyanovenata</tp:taxon-name></italic> (Costa Rica) <bold>34</bold> <italic><tp:taxon-name>Oenomaus gaia</tp:taxon-name></italic> (Panama) <bold>35</bold> <italic><tp:taxon-name>Oenomaus geba</tp:taxon-name></italic> (Brazil) <bold>36</bold> <italic><tp:taxon-name>Oenomaus magnus</tp:taxon-name></italic> (French Guiana) <bold>37</bold> <italic><tp:taxon-name>Oenomaus taua</tp:taxon-name></italic> (Panama).</p></caption><graphic xmlns:xlink="http://www.w3.org/1999/xlink" xlink:href="ZooKeys-222-011-g004.jpg" position="float" orientation="portrait" xlink:type="simple"/></fig><fig id="F5" position="float" orientation="portrait"><label>Figures 38–45.</label><caption><p><italic><tp:taxon-name>Oenomaus</tp:taxon-name></italic>, eighth abdominal tergum: ventral view, anterior edge at bottom. <bold>38</bold> ♂ <italic><tp:taxon-name>Oenomaus mancha</tp:taxon-name></italic> (holotype, Ecuador) <bold>39</bold> ♂ <italic><tp:taxon-name>Oenomaus lea</tp:taxon-name></italic> (holotype, Peru) <bold>40</bold> ♂ <italic><tp:taxon-name>Oenomaus mentirosa</tp:taxon-name></italic> (holotype, Peru) <bold>41</bold> ♂ <italic><tp:taxon-name>Oenomaus myrteana</tp:taxon-name></italic> (holotype, Ecuador) <bold>42</bold> ♂ <italic><tp:taxon-name>Oenomaus andi</tp:taxon-name></italic> (holotype, Ecuador) <bold>43</bold> ♀ <italic><tp:taxon-name>Oenomaus andi</tp:taxon-name></italic> (paratype, Ecuador) <bold>44</bold> ♂ <italic><tp:taxon-name>Oenomaus moseri</tp:taxon-name></italic> (holotype, Brazil) <bold>45</bold> Male genitalia in lateral view: <italic><tp:taxon-name>Oenomaus moseri</tp:taxon-name></italic> (left) and <italic><tp:taxon-name>Oenomaus morroensis</tp:taxon-name></italic> holotypes. Diagnostic characters (1), (2) and (3) are explained in the text.</p></caption><graphic xmlns:xlink="http://www.w3.org/1999/xlink" xlink:href="ZooKeys-222-011-g005.jpg" position="float" orientation="portrait" xlink:type="simple"/></fig><fig id="F6" position="float" orientation="portrait"><label>Figures 46–47.</label><caption><p>Distributions. <bold>46</bold> <italic><tp:taxon-name>Oenomaus mancha</tp:taxon-name></italic>, <italic><tp:taxon-name>Oenomaus gwenish</tp:taxon-name></italic>, <italic><tp:taxon-name>Oenomaus myrteana</tp:taxon-name></italic>, <italic><tp:taxon-name>Oenomaus moseri</tp:taxon-name></italic> <bold>47</bold> <italic><tp:taxon-name>Oenomaus andi</tp:taxon-name></italic>, <italic><tp:taxon-name>Oenomaus lea</tp:taxon-name></italic>, <italic><tp:taxon-name>Oenomaus mentirosa</tp:taxon-name></italic>.</p></caption><graphic xmlns:xlink="http://www.w3.org/1999/xlink" xlink:href="ZooKeys-222-011-g006.jpg" position="float" orientation="portrait" xlink:type="simple"/></fig><fig id="F2" position="float" orientation="portrait"><label>Figures 12–19.</label><caption><p><italic><tp:taxon-name>Oenomaus</tp:taxon-name></italic>, newly associated females: adults (dorsal surface at left, ventral surface at right). <bold>12</bold> <italic><tp:taxon-name>Oenomaus geba</tp:taxon-name></italic> (Brazil) <bold>13</bold> <italic><tp:taxon-name>Oenomaus magnus</tp:taxon-name></italic> (French Guiana) <bold>14</bold> <italic><tp:taxon-name>Oenomaus brulei</tp:taxon-name></italic> (French Guiana) <bold>15</bold> <italic><tp:taxon-name>Oenomaus gaia</tp:taxon-name></italic> (Panama) <bold>16</bold> <italic><tp:taxon-name>Oenomaus cyanovenata</tp:taxon-name></italic> (Costa Rica) <bold>17</bold> <italic><tp:taxon-name>Oenomaus cyanovenata</tp:taxon-name></italic> (French Guiana) <bold>18</bold> <italic><tp:taxon-name>Oenomaus taua</tp:taxon-name></italic> (Panama) <bold>19</bold> <italic><tp:taxon-name>Oenomaus taua</tp:taxon-name></italic> (Ecuador).</p></caption><graphic xmlns:xlink="http://www.w3.org/1999/xlink" xlink:href="ZooKeys-222-011-g002.jpg" position="float" orientation="portrait" xlink:type="simple"/></fig></tp:treatment-sec><ref-list><ref id="B17"><mixed-citation xmlns:xlink="http://www.w3.org/1999/xlink" xlink:type="simple"><person-group><name name-style="western"><surname>Faynel</surname><given-names>C</given-names></name></person-group> (<year>2008</year>)<source> Le genre Oenomaus Hübner, 1819, en Guyane française. 2e partie (Lepidoptera, Lycaenidae). Bulletin de la Société Entomologique de France 113(1): 15–32. <ext-link ext-link-type="uri" xlink:href="http://cat.inist.fr/?aModele=afficheN&amp;cpsidt=20207676" xlink:type="simple">http://cat.inist.fr/?aModele=afficheN&amp;cpsidt=20207676</ext-link></source></mixed-citation></ref><ref id="B18"><mixed-citation xmlns:xlink="http://www.w3.org/1999/xlink" xlink:type="simple"><person-group><name name-style="western"><surname>Faynel</surname><given-names>C</given-names></name><name name-style="western"><surname>Moser</surname><given-names>A</given-names></name></person-group> (<year>2008</year>)<source> The neotropical genus Oenomaus Hübner with the description of eight new species belonging to the atena group (Lepidoptera, Lycaenidae). Lambillionea, 108(2): Supplément I, 36 pp.</source></mixed-citation></ref><ref id="B19"><mixed-citation xmlns:xlink="http://www.w3.org/1999/xlink" xlink:type="simple"><person-group><name name-style="western"><surname>Faynel</surname><given-names>C</given-names></name><name name-style="western"><surname>Busby</surname><given-names>RC</given-names></name><name name-style="western"><surname>Moser</surname><given-names>A</given-names></name><name name-style="western"><surname>Robbins</surname><given-names>RK</given-names></name></person-group> (<year>2011</year>)<source> Species level taxonomy of the Neotropical hairstreak genus Porthecla (Lycaenidae: Theclinae: Eumaeini). Ann. Soc. Ent. Fr.47(1–2): 241–259. <ext-link ext-link-type="uri" xlink:href="http://zoologie.umh.ac.be/asef/contents.asp?action=detailvol&amp;volID=55" xlink:type="simple">http://zoologie.umh.ac.be/asef/contents.asp?action=detailvol&amp;volID=55</ext-link></source></mixed-citation></ref></ref-list></tp:taxon-treatment>
