# Supplementary material for: Review of the species level taxonomy of the neotropical butterfly genus Oenomaus (Lycaenidae, Theclinae, Eumaeini)
Source: Zookeys. 2012 Sep 20;(222):11–45. doi: 10.3897/zookeys.222.3375 (PMC3459029; doi:10.3897/zookeys.222.3375)
Supplement: XML Treatment for Oenomaus ambiguus [file zookeys.222.3375-treatment8.xml]

<!DOCTYPE tp:taxon-treatment
  PUBLIC "-//TaxonX//DTD Taxonomic Treatment Publishing DTD v0 20100105//EN" "tax-treatment-NSO.dtd">
<tp:taxon-treatment xmlns:tp="http://www.plazi.org/taxpub"><tp:treatment-meta><mixed-citation publication-type="journal"><person-group><name><surname>Faynel</surname><given-names>Christophe</given-names></name><name><surname>Busby</surname><given-names>Robert C.</given-names></name><name><surname>Robbins</surname><given-names>Robert K.</given-names></name></person-group><article-title>Review of the species level taxonomy of the neotropical butterfly genus 
                    <italic>Oenomaus</italic> (Lycaenidae, Theclinae, Eumaeini)
                </article-title><source>Zookeys</source><day>20</day><month>9</month><year>2012</year><volume>2012</volume><issue>222</issue><fpage>11</fpage><lpage>45</lpage><pub-id pub-id-type="doi">10.3897/zookeys.222.3375</pub-id></mixed-citation></tp:treatment-meta><tp:nomenclature><tp:taxon-name>
                        <tp:taxon-name-part taxon-name-part-type="genus">Oenomaus</tp:taxon-name-part>
                        <tp:taxon-name-part taxon-name-part-type="species">ambiguus</tp:taxon-name-part>
                    <object-id xmlns:xlink="http://www.w3.org/1999/xlink" xlink:type="simple">http://species-id.net/wiki/Oenomaus_ambiguus</object-id>
								</tp:taxon-name><tp:taxon-authority>Faynel</tp:taxon-authority></tp:nomenclature><tp:treatment-sec sec-type="Distribution"><title>Distribution, habitat, and remarks.</title><p><italic><tp:taxon-name>Oenomaus ambiguus</tp:taxon-name></italic> is a poorly known, lowland species whose ventral wing pattern is virtually indistinguishable from those of <italic><tp:taxon-name>Oenomaus cortica</tp:taxon-name></italic> and <italic><tp:taxon-name>Oenomaus gaia</tp:taxon-name></italic>. It has been recorded from French Guiana and Amazonian Peru. The previous record from Amazonas, Brazil (<xref ref-type="bibr" rid="B17">Faynel 2008</xref>) was incorrect.<!--PageBreak-->
                    </p></tp:treatment-sec><tp:treatment-sec sec-type="New material examined. French Guiana"><title>New material examined. French Guiana</title><p>. <bold>1</bold>♂: Bas Maroni, Guyane Française, gen. prep. CF n°319 (MNHN H-452). <bold>Peru</bold>.– <bold>1</bold>♂: MD, Río La Torre, 300 m, Tambopata Res., 27.IX.1987, S.S. Nicolay, gen. prep. CF n°404 (USNM).
                    </p></tp:treatment-sec><tp:treatment-sec sec-type="Female"><title>Female.</title><p>Unknown.</p></tp:treatment-sec><tp:treatment-sec sec-type="COI DNA sequence"><title>COI DNA sequence.</title><p>The paratype from Peru has been barcoded (CF-LYC-025), and the sequence is 2–3% divergent from those of <italic><tp:taxon-name>Oenomaus cortica</tp:taxon-name></italic>, <italic><tp:taxon-name>Oenomaus gaia</tp:taxon-name></italic> and <italic><tp:taxon-name>Oenomaus morroensis</tp:taxon-name></italic> (<xref ref-type="table" rid="T1">Table 1</xref>).
                    </p></tp:treatment-sec><tp:treatment-sec><!--Section generated to contain objects referenced in tp:taxon-treatment.--><table-wrap position="float" orientation="portrait" id="T1"><label>Table 1.</label><caption><p>Comparison of inter- and intraspecific divergences (in % rounded to the nearest tenth) for the DNA “barcodes” of 19 <italic><tp:taxon-name>Oenomaus</tp:taxon-name></italic> male species obtained with BOLD (noted as -- when not available). Number of males examined in brackets.</p></caption><table><tbody><tr><th rowspan="1" colspan="1"/><th rowspan="1" colspan="1"><bold><italic><tp:taxon-name>Oenomaus ambiguus</tp:taxon-name></italic></bold>
                                    </th><th rowspan="1" colspan="1"><bold><italic><tp:taxon-name>Oenomaus atena</tp:taxon-name></italic></bold>
                                    </th><th rowspan="1" colspan="1"><bold><italic><tp:taxon-name>Oenomaus atesa</tp:taxon-name></italic></bold>
                                    </th><th rowspan="1" colspan="1"><bold><italic><tp:taxon-name>Oenomaus brulei</tp:taxon-name></italic></bold>
                                    </th><th rowspan="1" colspan="1"><bold><italic><tp:taxon-name>Oenomaus cortica</tp:taxon-name></italic></bold>
                                    </th><th rowspan="1" colspan="1"><bold><italic><tp:taxon-name>Oenomaus curiosa</tp:taxon-name></italic></bold>
                                    </th><th rowspan="1" colspan="1"><bold><italic><tp:taxon-name>Oenomaus cyanovenata</tp:taxon-name></italic></bold>
                                    </th><th rowspan="1" colspan="1"><bold><italic><tp:taxon-name>Oenomaus gaia</tp:taxon-name></italic></bold>
                                    </th><th rowspan="1" colspan="1"><bold><italic><tp:taxon-name>Oenomaus isabellae</tp:taxon-name></italic></bold>
                                    </th><th rowspan="1" colspan="1"><bold><italic><tp:taxon-name>Oenomaus jauffreti</tp:taxon-name></italic></bold>
                                    </th><th rowspan="1" colspan="1"><bold><italic><tp:taxon-name>Oenomaus lea</tp:taxon-name></italic></bold>
                                    </th><th rowspan="1" colspan="1"><bold><italic><tp:taxon-name>Oenomaus magnus</tp:taxon-name></italic></bold>
                                    </th><th rowspan="1" colspan="1"><bold><italic><tp:taxon-name>Oenomaus mancha</tp:taxon-name></italic></bold>
                                    </th><th rowspan="1" colspan="1"><bold><italic><tp:taxon-name>Oenomaus morroensis</tp:taxon-name></italic></bold>
                                    </th><th rowspan="1" colspan="1"><bold><italic><tp:taxon-name>Oenomaus moseri</tp:taxon-name></italic></bold>
                                    </th><th rowspan="1" colspan="1"><bold><italic><tp:taxon-name>Oenomaus nigra</tp:taxon-name></italic></bold>
                                    </th><th rowspan="1" colspan="1"><bold><italic><tp:taxon-name>Oenomaus ortygnus</tp:taxon-name></italic></bold>
                                    </th><th rowspan="1" colspan="1"><bold><italic><tp:taxon-name>Oenomaus poirieri</tp:taxon-name></italic></bold>
                                    </th><th rowspan="1" colspan="1"><bold><italic><tp:taxon-name>Oenomaus taua</tp:taxon-name></italic></bold>
                                    </th></tr><tr><td rowspan="1" colspan="1"><italic><tp:taxon-name>Oenomaus ambiguus</tp:taxon-name></italic> (3)
                                    </td><td rowspan="1" colspan="1">0.2</td><td rowspan="1" colspan="1"/><td rowspan="1" colspan="1"/><td rowspan="1" colspan="1"/><td rowspan="1" colspan="1"/><td rowspan="1" colspan="1"/><td rowspan="1" colspan="1"/><td rowspan="1" colspan="1"/><td rowspan="1" colspan="1"/><td rowspan="1" colspan="1"/><td rowspan="1" colspan="1"/><td rowspan="1" colspan="1"/><td rowspan="1" colspan="1"/><td rowspan="1" colspan="1"/><td rowspan="1" colspan="1"/><td rowspan="1" colspan="1"/><td rowspan="1" colspan="1"/><td rowspan="1" colspan="1"/><td rowspan="1" colspan="1"/></tr><tr><td rowspan="1" colspan="1"><italic><tp:taxon-name>Oenomaus atena</tp:taxon-name></italic> (1)
                                    </td><td rowspan="1" colspan="1">6.9</td><td rowspan="1" colspan="1">--</td><td rowspan="1" colspan="1"/><td rowspan="1" colspan="1"/><td rowspan="1" colspan="1"/><td rowspan="1" colspan="1"/><td rowspan="1" colspan="1"/><td rowspan="1" colspan="1"/><td rowspan="1" colspan="1"/><td rowspan="1" colspan="1"/><td rowspan="1" colspan="1"/><td rowspan="1" colspan="1"/><td rowspan="1" colspan="1"/><td rowspan="1" colspan="1"/><td rowspan="1" colspan="1"/><td rowspan="1" colspan="1"/><td rowspan="1" colspan="1"/><td rowspan="1" colspan="1"/><td rowspan="1" colspan="1"/></tr><tr><td rowspan="1" colspan="1"><italic><tp:taxon-name>Oenomaus atesa</tp:taxon-name></italic> (1)
                                    </td><td rowspan="1" colspan="1">7.2</td><td rowspan="1" colspan="1">7.0</td><td rowspan="1" colspan="1">--</td><td rowspan="1" colspan="1"/><td rowspan="1" colspan="1"/><td rowspan="1" colspan="1"/><td rowspan="1" colspan="1"/><td rowspan="1" colspan="1"/><td rowspan="1" colspan="1"/><td rowspan="1" colspan="1"/><td rowspan="1" colspan="1"/><td rowspan="1" colspan="1"/><td rowspan="1" colspan="1"/><td rowspan="1" colspan="1"/><td rowspan="1" colspan="1"/><td rowspan="1" colspan="1"/><td rowspan="1" colspan="1"/><td rowspan="1" colspan="1"/><td rowspan="1" colspan="1"/></tr><tr><td rowspan="1" colspan="1"><italic><tp:taxon-name>Oenomaus brulei</tp:taxon-name></italic> (2)
                                    </td><td rowspan="1" colspan="1">6.2</td><td rowspan="1" colspan="1">6.2</td><td rowspan="1" colspan="1">7.4</td><td rowspan="1" colspan="1">0.3</td><td rowspan="1" colspan="1"/><td rowspan="1" colspan="1"/><td rowspan="1" colspan="1"/><td rowspan="1" colspan="1"/><td rowspan="1" colspan="1"/><td rowspan="1" colspan="1"/><td rowspan="1" colspan="1"/><td rowspan="1" colspan="1"/><td rowspan="1" colspan="1"/><td rowspan="1" colspan="1"/><td rowspan="1" colspan="1"/><td rowspan="1" colspan="1"/><td rowspan="1" colspan="1"/><td rowspan="1" colspan="1"/><td rowspan="1" colspan="1"/></tr><tr><td rowspan="1" colspan="1"><italic><tp:taxon-name>Oenomaus cortica</tp:taxon-name></italic> (3)
                                    </td><td rowspan="1" colspan="1">2.8</td><td rowspan="1" colspan="1">5.5</td><td rowspan="1" colspan="1">7.5</td><td rowspan="1" colspan="1">5.9</td><td rowspan="1" colspan="1">0.5</td><td rowspan="1" colspan="1"/><td rowspan="1" colspan="1"/><td rowspan="1" colspan="1"/><td rowspan="1" colspan="1"/><td rowspan="1" colspan="1"/><td rowspan="1" colspan="1"/><td rowspan="1" colspan="1"/><td rowspan="1" colspan="1"/><td rowspan="1" colspan="1"/><td rowspan="1" colspan="1"/><td rowspan="1" colspan="1"/><td rowspan="1" colspan="1"/><td rowspan="1" colspan="1"/><td rowspan="1" colspan="1"/></tr><tr><td rowspan="1" colspan="1"><italic><tp:taxon-name>Oenomaus curiosa</tp:taxon-name></italic> (4)
                                    </td><td rowspan="1" colspan="1">7.9</td><td rowspan="1" colspan="1">6.5</td><td rowspan="1" colspan="1">5.3</td><td rowspan="1" colspan="1">6.9</td><td rowspan="1" colspan="1">7.4</td><td rowspan="1" colspan="1">0.6</td><td rowspan="1" colspan="1"/><td rowspan="1" colspan="1"/><td rowspan="1" colspan="1"/><td rowspan="1" colspan="1"/><td rowspan="1" colspan="1"/><td rowspan="1" colspan="1"/><td rowspan="1" colspan="1"/><td rowspan="1" colspan="1"/><td rowspan="1" colspan="1"/><td rowspan="1" colspan="1"/><td rowspan="1" colspan="1"/><td rowspan="1" colspan="1"/><td rowspan="1" colspan="1"/></tr><tr><td rowspan="1" colspan="1"><italic><tp:taxon-name>Oenomaus cyanovenata</tp:taxon-name></italic> (4)
                                    </td><td rowspan="1" colspan="1">7.1</td><td rowspan="1" colspan="1">5.4</td><td rowspan="1" colspan="1">7.2</td><td rowspan="1" colspan="1">7.3</td><td rowspan="1" colspan="1">5.8</td><td rowspan="1" colspan="1">6.4</td><td rowspan="1" colspan="1">0</td><td rowspan="1" colspan="1"/><td rowspan="1" colspan="1"/><td rowspan="1" colspan="1"/><td rowspan="1" colspan="1"/><td rowspan="1" colspan="1"/><td rowspan="1" colspan="1"/><td rowspan="1" colspan="1"/><td rowspan="1" colspan="1"/><td rowspan="1" colspan="1"/><td rowspan="1" colspan="1"/><td rowspan="1" colspan="1"/><td rowspan="1" colspan="1"/></tr><tr><td rowspan="1" colspan="1"><italic><tp:taxon-name>Oenomaus gaia</tp:taxon-name></italic> (3)
                                    </td><td rowspan="1" colspan="1">2.4</td><td rowspan="1" colspan="1">5.3</td><td rowspan="1" colspan="1">7.0</td><td rowspan="1" colspan="1">5.6</td><td rowspan="1" colspan="1">1.0</td><td rowspan="1" colspan="1">7.2</td><td rowspan="1" colspan="1">5.9</td><td rowspan="1" colspan="1">0.7</td><td rowspan="1" colspan="1"/><td rowspan="1" colspan="1"/><td rowspan="1" colspan="1"/><td rowspan="1" colspan="1"/><td rowspan="1" colspan="1"/><td rowspan="1" colspan="1"/><td rowspan="1" colspan="1"/><td rowspan="1" colspan="1"/><td rowspan="1" colspan="1"/><td rowspan="1" colspan="1"/><td rowspan="1" colspan="1"/></tr><tr><td rowspan="1" colspan="1"><italic><tp:taxon-name>Oenomaus isabellae</tp:taxon-name></italic> (1)
                                    </td><td rowspan="1" colspan="1">6.2</td><td rowspan="1" colspan="1">6.7</td><td rowspan="1" colspan="1">7.6</td><td rowspan="1" colspan="1">7.3</td><td rowspan="1" colspan="1">5.8</td><td rowspan="1" colspan="1">7.9</td><td rowspan="1" colspan="1">6.1</td><td rowspan="1" colspan="1">5.6</td><td rowspan="1" colspan="1">--</td><td rowspan="1" colspan="1"/><td rowspan="1" colspan="1"/><td rowspan="1" colspan="1"/><td rowspan="1" colspan="1"/><td rowspan="1" colspan="1"/><td rowspan="1" colspan="1"/><td rowspan="1" colspan="1"/><td rowspan="1" colspan="1"/><td rowspan="1" colspan="1"/><td rowspan="1" colspan="1"/></tr><tr><td rowspan="1" colspan="1"><italic><tp:taxon-name>Oenomaus jauffreti</tp:taxon-name></italic> (4)
                                    </td><td rowspan="1" colspan="1">7.0</td><td rowspan="1" colspan="1">6.5</td><td rowspan="1" colspan="1">7.0</td><td rowspan="1" colspan="1">6.2</td><td rowspan="1" colspan="1">6.4</td><td rowspan="1" colspan="1">7.6</td><td rowspan="1" colspan="1">6.9</td><td rowspan="1" colspan="1">6.1</td><td rowspan="1" colspan="1">4.9</td><td rowspan="1" colspan="1">1.6</td><td rowspan="1" colspan="1"/><td rowspan="1" colspan="1"/><td rowspan="1" colspan="1"/><td rowspan="1" colspan="1"/><td rowspan="1" colspan="1"/><td rowspan="1" colspan="1"/><td rowspan="1" colspan="1"/><td rowspan="1" colspan="1"/><td rowspan="1" colspan="1"/></tr><tr><td rowspan="1" colspan="1"><italic><tp:taxon-name>Oenomaus lea</tp:taxon-name></italic> (1)
                                    </td><td rowspan="1" colspan="1">6.9</td><td rowspan="1" colspan="1">4.7</td><td rowspan="1" colspan="1">6.7</td><td rowspan="1" colspan="1">6.3</td><td rowspan="1" colspan="1">6.1</td><td rowspan="1" colspan="1">6.2</td><td rowspan="1" colspan="1">5.9</td><td rowspan="1" colspan="1">5.9</td><td rowspan="1" colspan="1">7.3</td><td rowspan="1" colspan="1">5.8</td><td rowspan="1" colspan="1">--</td><td rowspan="1" colspan="1"/><td rowspan="1" colspan="1"/><td rowspan="1" colspan="1"/><td rowspan="1" colspan="1"/><td rowspan="1" colspan="1"/><td rowspan="1" colspan="1"/><td rowspan="1" colspan="1"/><td rowspan="1" colspan="1"/></tr><tr><td rowspan="1" colspan="1"><italic><tp:taxon-name>Oenomaus magnus</tp:taxon-name></italic> (1)
                                    </td><td rowspan="1" colspan="1">7.9</td><td rowspan="1" colspan="1">6.9</td><td rowspan="1" colspan="1">7.6</td><td rowspan="1" colspan="1">7.6</td><td rowspan="1" colspan="1">7.0</td><td rowspan="1" colspan="1">7.5</td><td rowspan="1" colspan="1">6.9</td><td rowspan="1" colspan="1">6.8</td><td rowspan="1" colspan="1">4.5</td><td rowspan="1" colspan="1">5.9</td><td rowspan="1" colspan="1">7.7</td><td rowspan="1" colspan="1">--</td><td rowspan="1" colspan="1"/><td rowspan="1" colspan="1"/><td rowspan="1" colspan="1"/><td rowspan="1" colspan="1"/><td rowspan="1" colspan="1"/><td rowspan="1" colspan="1"/><td rowspan="1" colspan="1"/></tr><tr><td rowspan="1" colspan="1"><italic><tp:taxon-name>Oenomaus mancha</tp:taxon-name></italic> (1)
                                    </td><td rowspan="1" colspan="1">5.2</td><td rowspan="1" colspan="1">5.2</td><td rowspan="1" colspan="1">5.7</td><td rowspan="1" colspan="1">5.7</td><td rowspan="1" colspan="1">4.9</td><td rowspan="1" colspan="1">5.9</td><td rowspan="1" colspan="1">5.6</td><td rowspan="1" colspan="1">4.3</td><td rowspan="1" colspan="1">4.9</td><td rowspan="1" colspan="1">5.4</td><td rowspan="1" colspan="1">5.6</td><td rowspan="1" colspan="1">6.4</td><td rowspan="1" colspan="1">--</td><td rowspan="1" colspan="1"/><td rowspan="1" colspan="1"/><td rowspan="1" colspan="1"/><td rowspan="1" colspan="1"/><td rowspan="1" colspan="1"/><td rowspan="1" colspan="1"/></tr><tr><td rowspan="1" colspan="1"><italic><tp:taxon-name>Oenomaus morroensis</tp:taxon-name></italic> (1)
                                    </td><td rowspan="1" colspan="1">2.3</td><td rowspan="1" colspan="1">4.8</td><td rowspan="1" colspan="1">7.1</td><td rowspan="1" colspan="1">4.8</td><td rowspan="1" colspan="1">0.9</td><td rowspan="1" colspan="1">7.1</td><td rowspan="1" colspan="1">5.4</td><td rowspan="1" colspan="1">0.9</td><td rowspan="1" colspan="1">5.7</td><td rowspan="1" colspan="1">6.3</td><td rowspan="1" colspan="1">5.7</td><td rowspan="1" colspan="1">6.8</td><td rowspan="1" colspan="1">5</td><td rowspan="1" colspan="1">--</td><td rowspan="1" colspan="1"/><td rowspan="1" colspan="1"/><td rowspan="1" colspan="1"/><td rowspan="1" colspan="1"/><td rowspan="1" colspan="1"/></tr><tr><td rowspan="1" colspan="1"><italic><tp:taxon-name>Oenomaus moseri</tp:taxon-name></italic> (2)
                                    </td><td rowspan="1" colspan="1">5.7</td><td rowspan="1" colspan="1">5.9</td><td rowspan="1" colspan="1">6.7</td><td rowspan="1" colspan="1">6.9</td><td rowspan="1" colspan="1">5.7</td><td rowspan="1" colspan="1">6.9</td><td rowspan="1" colspan="1">4.0</td><td rowspan="1" colspan="1">5.2</td><td rowspan="1" colspan="1">5.6</td><td rowspan="1" colspan="1">5.8</td><td rowspan="1" colspan="1">5.8</td><td rowspan="1" colspan="1">6.6</td><td rowspan="1" colspan="1">4.9</td><td rowspan="1" colspan="1">5.1</td><td rowspan="1" colspan="1">0</td><td rowspan="1" colspan="1"/><td rowspan="1" colspan="1"/><td rowspan="1" colspan="1"/><td rowspan="1" colspan="1"/></tr><tr><td rowspan="1" colspan="1"><italic><tp:taxon-name>Oenomaus nigra</tp:taxon-name></italic> (1)
                                    </td><td rowspan="1" colspan="1">7.7</td><td rowspan="1" colspan="1">6.7</td><td rowspan="1" colspan="1">5.7</td><td rowspan="1" colspan="1">8.4</td><td rowspan="1" colspan="1">7.8</td><td rowspan="1" colspan="1">5.9</td><td rowspan="1" colspan="1">7.6</td><td rowspan="1" colspan="1">7.2</td><td rowspan="1" colspan="1">7.8</td><td rowspan="1" colspan="1">6.9</td><td rowspan="1" colspan="1">5.9</td><td rowspan="1" colspan="1">7.2</td><td rowspan="1" colspan="1">6.4</td><td rowspan="1" colspan="1">7.7</td><td rowspan="1" colspan="1">7</td><td rowspan="1" colspan="1">--</td><td rowspan="1" colspan="1"/><td rowspan="1" colspan="1"/><td rowspan="1" colspan="1"/></tr><tr><td rowspan="1" colspan="1"><italic><tp:taxon-name>Oenomaus ortygnus</tp:taxon-name></italic> (2)
                                    </td><td rowspan="1" colspan="1">6.7</td><td rowspan="1" colspan="1">5.7</td><td rowspan="1" colspan="1">6.6</td><td rowspan="1" colspan="1">7.1</td><td rowspan="1" colspan="1">6.3</td><td rowspan="1" colspan="1">6.4</td><td rowspan="1" colspan="1">6.3</td><td rowspan="1" colspan="1">6.1</td><td rowspan="1" colspan="1">6.3</td><td rowspan="1" colspan="1">6.3</td><td rowspan="1" colspan="1">6.3</td><td rowspan="1" colspan="1">6.2</td><td rowspan="1" colspan="1">3.5</td><td rowspan="1" colspan="1">6.2</td><td rowspan="1" colspan="1">5.4</td><td rowspan="1" colspan="1">6.6</td><td rowspan="1" colspan="1">1.5</td><td rowspan="1" colspan="1"/><td rowspan="1" colspan="1"/></tr><tr><td rowspan="1" colspan="1"><italic><tp:taxon-name>Oenomaus poirieri</tp:taxon-name></italic> (1)
                                    </td><td rowspan="1" colspan="1">7.7</td><td rowspan="1" colspan="1">6.9</td><td rowspan="1" colspan="1">7.5</td><td rowspan="1" colspan="1">7.2</td><td rowspan="1" colspan="1">7.5</td><td rowspan="1" colspan="1">8.0</td><td rowspan="1" colspan="1">6.6</td><td rowspan="1" colspan="1">7.0</td><td rowspan="1" colspan="1">5.2</td><td rowspan="1" colspan="1">4.6</td><td rowspan="1" colspan="1">7.5</td><td rowspan="1" colspan="1">6.2</td><td rowspan="1" colspan="1">6.1</td><td rowspan="1" colspan="1">6.9</td><td rowspan="1" colspan="1">5.3</td><td rowspan="1" colspan="1">7.6</td><td rowspan="1" colspan="1">6.2</td><td rowspan="1" colspan="1">--</td><td rowspan="1" colspan="1"/></tr><tr><td rowspan="1" colspan="1"><italic><tp:taxon-name>Oenomaus taua</tp:taxon-name></italic> (2)
                                    </td><td rowspan="1" colspan="1">5.9</td><td rowspan="1" colspan="1">5.2</td><td rowspan="1" colspan="1">5.4</td><td rowspan="1" colspan="1">6.1</td><td rowspan="1" colspan="1">5.3</td><td rowspan="1" colspan="1">6.0</td><td rowspan="1" colspan="1">5.1</td><td rowspan="1" colspan="1">4.9</td><td rowspan="1" colspan="1">5.2</td><td rowspan="1" colspan="1">4.7</td><td rowspan="1" colspan="1">4.3</td><td rowspan="1" colspan="1">5.9</td><td rowspan="1" colspan="1">4.1</td><td rowspan="1" colspan="1">5.4</td><td rowspan="1" colspan="1">4.8</td><td rowspan="1" colspan="1">6.1</td><td rowspan="1" colspan="1">4.9</td><td rowspan="1" colspan="1">5.6</td><td rowspan="1" colspan="1">0</td></tr></tbody></table></table-wrap></tp:treatment-sec><ref-list><ref id="B17"><mixed-citation xmlns:xlink="http://www.w3.org/1999/xlink" xlink:type="simple"><person-group><name name-style="western"><surname>Faynel</surname><given-names>C</given-names></name></person-group> (<year>2008</year>)<source> Le genre Oenomaus Hübner, 1819, en Guyane française. 2e partie (Lepidoptera, Lycaenidae). Bulletin de la Société Entomologique de France 113(1): 15–32. <ext-link ext-link-type="uri" xlink:href="http://cat.inist.fr/?aModele=afficheN&amp;cpsidt=20207676" xlink:type="simple">http://cat.inist.fr/?aModele=afficheN&amp;cpsidt=20207676</ext-link></source></mixed-citation></ref></ref-list></tp:taxon-treatment>
