# Supplementary material for: Review of the species level taxonomy of the neotropical butterfly genus Oenomaus (Lycaenidae, Theclinae, Eumaeini)
Source: Zookeys. 2012 Sep 20;(222):11–45. doi: 10.3897/zookeys.222.3375 (PMC3459029; doi:10.3897/zookeys.222.3375)
Supplement: XML Treatment for Oenomaus atena [file zookeys.222.3375-treatment9.xml]

<!DOCTYPE tp:taxon-treatment
  PUBLIC "-//TaxonX//DTD Taxonomic Treatment Publishing DTD v0 20100105//EN" "tax-treatment-NSO.dtd">
<tp:taxon-treatment xmlns:tp="http://www.plazi.org/taxpub"><tp:treatment-meta><mixed-citation publication-type="journal"><person-group><name><surname>Faynel</surname><given-names>Christophe</given-names></name><name><surname>Busby</surname><given-names>Robert C.</given-names></name><name><surname>Robbins</surname><given-names>Robert K.</given-names></name></person-group><article-title>Review of the species level taxonomy of the neotropical butterfly genus 
                    <italic>Oenomaus</italic> (Lycaenidae, Theclinae, Eumaeini)
                </article-title><source>Zookeys</source><day>20</day><month>9</month><year>2012</year><volume>2012</volume><issue>222</issue><fpage>11</fpage><lpage>45</lpage><pub-id pub-id-type="doi">10.3897/zookeys.222.3375</pub-id></mixed-citation></tp:treatment-meta><tp:nomenclature><tp:taxon-name>
                        <tp:taxon-name-part taxon-name-part-type="genus">Oenomaus</tp:taxon-name-part>
                        <tp:taxon-name-part taxon-name-part-type="species">atena</tp:taxon-name-part>
                    <object-id xmlns:xlink="http://www.w3.org/1999/xlink" xlink:type="simple">http://species-id.net/wiki/Oenomaus_atena</object-id>
								</tp:taxon-name><tp:taxon-authority>(Hewitson)</tp:taxon-authority></tp:nomenclature><tp:treatment-sec sec-type="Distribution"><title>Distribution, habitat, and remarks.</title><p><italic><tp:taxon-name>Oenomaus atena</tp:taxon-name></italic> is a widely distributed lowland species that is reliably recorded from Costa Rica, Panama, western Ecuador, French Guiana, Venezuela, Peru, and Brazil (AM, MT). Most species with an “<italic>atena</italic>-like” ventral wing pattern have historically been identified as <italic><tp:taxon-name>Oenomaus atena</tp:taxon-name></italic>, which means that virtually all literature records for <italic><tp:taxon-name>Oenomaus atena</tp:taxon-name></italic> from before 2005 are unreliable.
                    </p></tp:treatment-sec><tp:treatment-sec sec-type="New material examined"><title>New material examined.</title><p><bold>Costa Rica</bold>.– <bold>1</bold>♂: Guápiles, 850 ft. alt., June, Schaus and Barnes coll., genitalia on slide X-10-1946, W.D.F. 2333 (USNM). <bold>Panama</bold>.– <bold>1</bold>♂: Cerro Campana, 2000’, XII-22-1963, G.B. Small, Genitalia 1992: 15♂ R.K. Robbins (USNM). <bold>Ecuador</bold>.– <bold>1</bold>♂: Esmeraldas, 25 km San Lorenzo-Lita Road, <named-content xmlns:xlink="http://www.w3.org/1999/xlink" content-type="dwc:verbatimCoordinates" xlink:type="simple">1°10.0'N, 78°40.0'W</named-content>, 100 m, VI.2003, San Francisco, R. Aldas &amp; Robert C. Busby leg., gen. prep. CF n°343 (RCB). <bold>Peru</bold>.– <bold>2</bold>♂: MD, 30 km S.W. Pto. Maldonado, 300 m, 20.X.1983,S.S. Nicolay, Genitalia 1992: 16♂ R.K. Robbins (USNM); MD, 10 km north Puerto Maldonado, 200 m, <named-content xmlns:xlink="http://www.w3.org/1999/xlink" content-type="dwc:verbatimCoordinates" xlink:type="simple">12°36'S, 69°11'W</named-content>, 26–30.XI.1993, leg. C. Tello (USNM).
                    </p></tp:treatment-sec><tp:treatment-sec sec-type="Female"><title>Female.</title><p>The female of this species was determined by a pair collected <italic>in copula</italic> and was illustrated by <xref ref-type="bibr" rid="B17">Faynel (2008</xref>, fig. 2).
                    </p></tp:treatment-sec><tp:treatment-sec sec-type="COI DNA sequence"><title>COI DNA sequence.</title><p>Three specimens of <italic><tp:taxon-name>Oenomaus atena</tp:taxon-name></italic> have been barcoded, including a male from Peru (LO) (CF-LYC-084) and two females from French Guiana (CF-LYC-054 and CF-LYC-057). The latter two have the same brown dorsal wing pattern, ventral wing pattern, and genitalia as the female of <italic><tp:taxon-name>Oenomaus atena</tp:taxon-name></italic> found <italic>in copula</italic>. The three barcodes show 0.4% divergence.
                    </p></tp:treatment-sec><ref-list><ref id="B17"><mixed-citation xmlns:xlink="http://www.w3.org/1999/xlink" xlink:type="simple"><person-group><name name-style="western"><surname>Faynel</surname><given-names>C</given-names></name></person-group> (<year>2008</year>)<source> Le genre Oenomaus Hübner, 1819, en Guyane française. 2e partie (Lepidoptera, Lycaenidae). Bulletin de la Société Entomologique de France 113(1): 15–32. <ext-link ext-link-type="uri" xlink:href="http://cat.inist.fr/?aModele=afficheN&amp;cpsidt=20207676" xlink:type="simple">http://cat.inist.fr/?aModele=afficheN&amp;cpsidt=20207676</ext-link></source></mixed-citation></ref></ref-list></tp:taxon-treatment>
