# Supplementary material for: Review of the species level taxonomy of the neotropical butterfly genus Oenomaus (Lycaenidae, Theclinae, Eumaeini)
Source: Zookeys. 2012 Sep 20;(222):11–45. doi: 10.3897/zookeys.222.3375 (PMC3459029; doi:10.3897/zookeys.222.3375)
Supplement: XML Treatment for Oenomaus brulei [file zookeys.222.3375-treatment11.xml]

<!DOCTYPE tp:taxon-treatment
  PUBLIC "-//TaxonX//DTD Taxonomic Treatment Publishing DTD v0 20100105//EN" "tax-treatment-NSO.dtd">
<tp:taxon-treatment xmlns:tp="http://www.plazi.org/taxpub"><tp:treatment-meta><mixed-citation publication-type="journal"><person-group><name><surname>Faynel</surname><given-names>Christophe</given-names></name><name><surname>Busby</surname><given-names>Robert C.</given-names></name><name><surname>Robbins</surname><given-names>Robert K.</given-names></name></person-group><article-title>Review of the species level taxonomy of the neotropical butterfly genus 
                    <italic>Oenomaus</italic> (Lycaenidae, Theclinae, Eumaeini)
                </article-title><source>Zookeys</source><day>20</day><month>9</month><year>2012</year><volume>2012</volume><issue>222</issue><fpage>11</fpage><lpage>45</lpage><pub-id pub-id-type="doi">10.3897/zookeys.222.3375</pub-id></mixed-citation></tp:treatment-meta><tp:nomenclature><tp:taxon-name>
                        <tp:taxon-name-part taxon-name-part-type="genus">Oenomaus</tp:taxon-name-part>
                        <tp:taxon-name-part taxon-name-part-type="species">brulei</tp:taxon-name-part>
                    <object-id xmlns:xlink="http://www.w3.org/1999/xlink" xlink:type="simple">http://species-id.net/wiki/Oenomaus_brulei</object-id>
								</tp:taxon-name><tp:taxon-authority>Faynel</tp:taxon-authority></tp:nomenclature><tp:treatment-sec sec-type="Distribution"><title>Distribution, habitat, and remarks.</title><p><xref ref-type="bibr" rid="B17">Faynel (2008)</xref> described <italic><tp:taxon-name>Oenomaus brulei</tp:taxon-name></italic> from one male collected in the lowlands of French Guiana. Since then, another male and female from French Guiana have been examined.
                    </p></tp:treatment-sec><tp:treatment-sec sec-type="New material examined"><title>New material examined.</title><p><bold>French Guiana</bold>.– <bold>1</bold>♂: Guyane, no date, S. Fernandez leg., CF-LYC-033 (CF). <bold>1</bold>♀: Montagne des Singes, <named-content xmlns:xlink="http://www.w3.org/1999/xlink" content-type="dwc:verbatimCoordinates" xlink:type="simple">5°07'N, 52°69'W</named-content>, 5.XII.2007, T. Rosant leg., gen. prep. CF n°440, CF-LYC-034 (CF) (<xref ref-type="fig" rid="F2">Fig. 14</xref>).
                    </p><p><bold>Female</bold>. We associate a female (<xref ref-type="fig" rid="F2">Figs 14</xref>, <xref ref-type="fig" rid="F4">31</xref>) which has the same ventral wing pattern as the male, which occurs in French Guiana (as do the known males), and which has a very similar COI DNA sequence to that of the males.
                    </p></tp:treatment-sec><tp:treatment-sec sec-type="COI DNA sequence"><title>COI DNA sequence.</title><p>Divergence among the three known specimens is 0.2%.</p></tp:treatment-sec><tp:treatment-sec><!--Section generated to contain objects referenced in tp:taxon-treatment.--><fig id="F2" position="float" orientation="portrait"><label>Figures 12–19.</label><caption><p><italic><tp:taxon-name>Oenomaus</tp:taxon-name></italic>, newly associated females: adults (dorsal surface at left, ventral surface at right). <bold>12</bold> <italic><tp:taxon-name>Oenomaus geba</tp:taxon-name></italic> (Brazil) <bold>13</bold> <italic><tp:taxon-name>Oenomaus magnus</tp:taxon-name></italic> (French Guiana) <bold>14</bold> <italic><tp:taxon-name>Oenomaus brulei</tp:taxon-name></italic> (French Guiana) <bold>15</bold> <italic><tp:taxon-name>Oenomaus gaia</tp:taxon-name></italic> (Panama) <bold>16</bold> <italic><tp:taxon-name>Oenomaus cyanovenata</tp:taxon-name></italic> (Costa Rica) <bold>17</bold> <italic><tp:taxon-name>Oenomaus cyanovenata</tp:taxon-name></italic> (French Guiana) <bold>18</bold> <italic><tp:taxon-name>Oenomaus taua</tp:taxon-name></italic> (Panama) <bold>19</bold> <italic><tp:taxon-name>Oenomaus taua</tp:taxon-name></italic> (Ecuador).</p></caption><graphic xmlns:xlink="http://www.w3.org/1999/xlink" xlink:href="ZooKeys-222-011-g002.jpg" position="float" orientation="portrait" xlink:type="simple"/></fig><fig id="F4" position="float" orientation="portrait"><label>Figures 26–37.</label><caption><p><italic><tp:taxon-name>Oenomaus</tp:taxon-name></italic> female genitalia: ventral view at left, lateral view on right. <bold>26</bold> <italic><tp:taxon-name>Oenomaus mancha</tp:taxon-name></italic> (paratype, Ecuador) <bold>27</bold> <italic><tp:taxon-name>Oenomaus gwenish</tp:taxon-name></italic> (holotype, Panama) <bold>28</bold> <italic><tp:taxon-name>Oenomaus myrteana</tp:taxon-name></italic> (paratype, Ecuador) <bold>29</bold> <italic><tp:taxon-name>Oenomaus andi</tp:taxon-name></italic> (paratype, Ecuador) <bold>30</bold> <italic><tp:taxon-name>Oenomaus moseri</tp:taxon-name></italic> (paratype, Brazil) <bold>31</bold> <italic><tp:taxon-name>Oenomaus brulei</tp:taxon-name></italic> (French Guiana) <bold>32</bold> <italic><tp:taxon-name>Oenomaus cyanovenata</tp:taxon-name></italic> (French Guiana) <bold>33</bold> <italic><tp:taxon-name>Oenomaus cyanovenata</tp:taxon-name></italic> (Costa Rica) <bold>34</bold> <italic><tp:taxon-name>Oenomaus gaia</tp:taxon-name></italic> (Panama) <bold>35</bold> <italic><tp:taxon-name>Oenomaus geba</tp:taxon-name></italic> (Brazil) <bold>36</bold> <italic><tp:taxon-name>Oenomaus magnus</tp:taxon-name></italic> (French Guiana) <bold>37</bold> <italic><tp:taxon-name>Oenomaus taua</tp:taxon-name></italic> (Panama).</p></caption><graphic xmlns:xlink="http://www.w3.org/1999/xlink" xlink:href="ZooKeys-222-011-g004.jpg" position="float" orientation="portrait" xlink:type="simple"/></fig></tp:treatment-sec><ref-list><ref id="B17"><mixed-citation xmlns:xlink="http://www.w3.org/1999/xlink" xlink:type="simple"><person-group><name name-style="western"><surname>Faynel</surname><given-names>C</given-names></name></person-group> (<year>2008</year>)<source> Le genre Oenomaus Hübner, 1819, en Guyane française. 2e partie (Lepidoptera, Lycaenidae). Bulletin de la Société Entomologique de France 113(1): 15–32. <ext-link ext-link-type="uri" xlink:href="http://cat.inist.fr/?aModele=afficheN&amp;cpsidt=20207676" xlink:type="simple">http://cat.inist.fr/?aModele=afficheN&amp;cpsidt=20207676</ext-link></source></mixed-citation></ref></ref-list></tp:taxon-treatment>
