# Supplementary material for: Review of the species level taxonomy of the neotropical butterfly genus Oenomaus (Lycaenidae, Theclinae, Eumaeini)
Source: Zookeys. 2012 Sep 20;(222):11–45. doi: 10.3897/zookeys.222.3375 (PMC3459029; doi:10.3897/zookeys.222.3375)
Supplement: XML Treatment for Oenomaus cortica [file zookeys.222.3375-treatment12.xml]

<!DOCTYPE tp:taxon-treatment
  PUBLIC "-//TaxonX//DTD Taxonomic Treatment Publishing DTD v0 20100105//EN" "tax-treatment-NSO.dtd">
<tp:taxon-treatment xmlns:tp="http://www.plazi.org/taxpub"><tp:treatment-meta><mixed-citation publication-type="journal"><person-group><name><surname>Faynel</surname><given-names>Christophe</given-names></name><name><surname>Busby</surname><given-names>Robert C.</given-names></name><name><surname>Robbins</surname><given-names>Robert K.</given-names></name></person-group><article-title>Review of the species level taxonomy of the neotropical butterfly genus 
                    <italic>Oenomaus</italic> (Lycaenidae, Theclinae, Eumaeini)
                </article-title><source>Zookeys</source><day>20</day><month>9</month><year>2012</year><volume>2012</volume><issue>222</issue><fpage>11</fpage><lpage>45</lpage><pub-id pub-id-type="doi">10.3897/zookeys.222.3375</pub-id></mixed-citation></tp:treatment-meta><tp:nomenclature><tp:taxon-name>
                        <tp:taxon-name-part taxon-name-part-type="genus">Oenomaus</tp:taxon-name-part>
                        <tp:taxon-name-part taxon-name-part-type="species">cortica</tp:taxon-name-part>
                    <object-id xmlns:xlink="http://www.w3.org/1999/xlink" xlink:type="simple">http://species-id.net/wiki/Oenomaus_cortica</object-id>
								</tp:taxon-name><tp:taxon-authority>(D’Abrera)</tp:taxon-authority></tp:nomenclature><tp:treatment-sec sec-type="Distribution"><title>Distribution, habitat, and remarks.</title><p>This species occurs in wet lowland forest and is recorded from Panama, Guyana, Peru, and Brazil (PA, AM). <italic><tp:taxon-name>Oenomaus cortica</tp:taxon-name></italic>, <italic><tp:taxon-name>Oenomaus gaia</tp:taxon-name></italic>, and <italic><tp:taxon-name>Oenomaus ambiguus</tp:taxon-name></italic> have very similar wing patterns, but their genitalic structures are distinct.
                    </p></tp:treatment-sec><tp:treatment-sec sec-type="New material examined"><title>New material examined.</title><p><bold>Panama</bold>.– <bold>1</bold>♂: Gatún, C. Z., 2.V.1970, G.B. Small leg., Genitalia 1992: 13♂ R.K. Robbins (USNM). <bold>Guyana</bold>.– <bold>1</bold>♂: Potaro Riv., VIII-IX.1902, C.B. Roberts, Genitalia 1992: 74♂ R.K. Robbins (FSMC). <bold>Peru</bold>.– <bold>1</bold>♂: MD, Parque Manu, Pakitza 340 m, <named-content xmlns:xlink="http://www.w3.org/1999/xlink" content-type="dwc:verbatimCoordinates" xlink:type="simple">11°55'48"S, 71°15'18"W</named-content>, 14.X.1991, Leg. R. Robbins, Genitalia No. 1996: 3♂ R.K. Robbins (USNM ENT 00180044).
                    </p></tp:treatment-sec><tp:treatment-sec sec-type="Intraspecific variation"><title>Intraspecific variation.</title><p>The male from Panama has the posterior edge of its 8th tergum more deeply incised than in others.</p></tp:treatment-sec><tp:treatment-sec sec-type="Female"><title>Female.</title><p>Unknown. A female paratype of <italic><tp:taxon-name>Oenomaus cortica</tp:taxon-name></italic> from Espírito Santo, Brazil was illustrated in <xref ref-type="bibr" rid="B10">D’Abrera (1995)</xref>, but no definitive evidence was presented to support this identification.
                    </p></tp:treatment-sec><tp:treatment-sec sec-type="COI DNA sequence"><title>COI DNA sequence.</title><p>Two males from Brazil, Pará have been sequenced (CF-LYC-051 and CF-LYC-052) and show 0.6% divergence.</p></tp:treatment-sec><ref-list><ref id="B10"><mixed-citation xmlns:xlink="http://www.w3.org/1999/xlink" xlink:type="simple"><person-group><name name-style="western"><surname>D’Abrera</surname><given-names>BL</given-names></name></person-group> (<year>1995</year>)<source> Butterflies of the Neotropical region. Part VII. Lycaenidae. Black Rock, Hill House, pp. i-xi + 1098–1270.</source></mixed-citation></ref></ref-list></tp:taxon-treatment>
