# Supplementary material for: Review of the species level taxonomy of the neotropical butterfly genus Oenomaus (Lycaenidae, Theclinae, Eumaeini)
Source: Zookeys. 2012 Sep 20;(222):11–45. doi: 10.3897/zookeys.222.3375 (PMC3459029; doi:10.3897/zookeys.222.3375)
Supplement: XML Treatment for Oenomaus curiosa [file zookeys.222.3375-treatment13.xml]

<!DOCTYPE tp:taxon-treatment
  PUBLIC "-//TaxonX//DTD Taxonomic Treatment Publishing DTD v0 20100105//EN" "tax-treatment-NSO.dtd">
<tp:taxon-treatment xmlns:tp="http://www.plazi.org/taxpub"><tp:treatment-meta><mixed-citation publication-type="journal"><person-group><name><surname>Faynel</surname><given-names>Christophe</given-names></name><name><surname>Busby</surname><given-names>Robert C.</given-names></name><name><surname>Robbins</surname><given-names>Robert K.</given-names></name></person-group><article-title>Review of the species level taxonomy of the neotropical butterfly genus 
                    <italic>Oenomaus</italic> (Lycaenidae, Theclinae, Eumaeini)
                </article-title><source>Zookeys</source><day>20</day><month>9</month><year>2012</year><volume>2012</volume><issue>222</issue><fpage>11</fpage><lpage>45</lpage><pub-id pub-id-type="doi">10.3897/zookeys.222.3375</pub-id></mixed-citation></tp:treatment-meta><tp:nomenclature><tp:taxon-name>
                        <tp:taxon-name-part taxon-name-part-type="genus">Oenomaus</tp:taxon-name-part>
                        <tp:taxon-name-part taxon-name-part-type="species">curiosa</tp:taxon-name-part>
                    <object-id xmlns:xlink="http://www.w3.org/1999/xlink" xlink:type="simple">http://species-id.net/wiki/Oenomaus_curiosa</object-id>
								</tp:taxon-name><tp:taxon-authority>Faynel &amp; Moser</tp:taxon-authority></tp:nomenclature><tp:treatment-sec sec-type="Distribution"><title>Distribution, habitat, and remarks.</title><p><italic><tp:taxon-name>Oenomaus curiosa</tp:taxon-name></italic> is a species of wet lowland forest that is recorded from French Guiana, Peru (LO, MD), and Brazil (RO).
                    </p></tp:treatment-sec><tp:treatment-sec sec-type="New material examined"><title>New material examined.</title><p><bold>Peru</bold>.– <bold>2</bold>♂: MD, 300 m, 30 km S. W. Pto Maldonado, 26.X.1983, S.S. Nicolay, Genitalia No. 1992: 25♂ R.K. Robbins (USNM); LO, 120 m, Pebas, river Amazonas, <named-content xmlns:xlink="http://www.w3.org/1999/xlink" content-type="dwc:verbatimCoordinates" xlink:type="simple">03°19'S, 71°51'W</named-content>, II. 2011, Ramírez leg. (CF). <bold>Brazil</bold>.– <bold>1</bold>♂: RO, 62 km SW Ariquemes, Línea 20, lot 21, 23, 25 (Fazenda Rancho Grande), 11.X.1993, AVZ Brower, gen. prep. CF n°433 (OSAC).
                    </p></tp:treatment-sec><tp:treatment-sec sec-type="Female"><title>Female.</title><p>Unknown</p></tp:treatment-sec><tp:treatment-sec sec-type="COI DNA sequence"><title>COI DNA sequence.</title><p>Two males from French Guiana, including one of the paratypes, have been sequenced (CF-LYC-036 and CF-LYC-037) and show 0.8% divergence.</p></tp:treatment-sec></tp:taxon-treatment>
