# Supplementary material for: Review of the species level taxonomy of the neotropical butterfly genus Oenomaus (Lycaenidae, Theclinae, Eumaeini)
Source: Zookeys. 2012 Sep 20;(222):11–45. doi: 10.3897/zookeys.222.3375 (PMC3459029; doi:10.3897/zookeys.222.3375)
Supplement: XML Treatment for Oenomaus cyanovenata [file zookeys.222.3375-treatment14.xml]

<!DOCTYPE tp:taxon-treatment
  PUBLIC "-//TaxonX//DTD Taxonomic Treatment Publishing DTD v0 20100105//EN" "tax-treatment-NSO.dtd">
<tp:taxon-treatment xmlns:tp="http://www.plazi.org/taxpub"><tp:treatment-meta><mixed-citation publication-type="journal"><person-group><name><surname>Faynel</surname><given-names>Christophe</given-names></name><name><surname>Busby</surname><given-names>Robert C.</given-names></name><name><surname>Robbins</surname><given-names>Robert K.</given-names></name></person-group><article-title>Review of the species level taxonomy of the neotropical butterfly genus 
                    <italic>Oenomaus</italic> (Lycaenidae, Theclinae, Eumaeini)
                </article-title><source>Zookeys</source><day>20</day><month>9</month><year>2012</year><volume>2012</volume><issue>222</issue><fpage>11</fpage><lpage>45</lpage><pub-id pub-id-type="doi">10.3897/zookeys.222.3375</pub-id></mixed-citation></tp:treatment-meta><tp:nomenclature><tp:taxon-name>
                        <tp:taxon-name-part taxon-name-part-type="genus">Oenomaus</tp:taxon-name-part>
                        <tp:taxon-name-part taxon-name-part-type="species">cyanovenata</tp:taxon-name-part>
                    <object-id xmlns:xlink="http://www.w3.org/1999/xlink" xlink:type="simple">http://species-id.net/wiki/Oenomaus_cyanovenata</object-id>
								</tp:taxon-name><tp:taxon-authority>(D’Abrera)</tp:taxon-authority></tp:nomenclature><tp:treatment-sec sec-type="Distribution"><title>Distribution, habitat, and remarks.</title><p>A species of very wet lowland forest, it has been recorded from Costa Rica, Panama, French Guiana, Venezuela, Bolivia, and Brazil (PA, AM). The previous record for Brazil (SC) was incorrect; this specimen is now treated as <italic><tp:taxon-name>Oenomaus moseri</tp:taxon-name></italic>.
                    </p></tp:treatment-sec><tp:treatment-sec sec-type="New material examined"><title>New material examined.</title><p><bold>Costa Rica</bold>.– <bold>1</bold>♂:  Guápiles, 850 ft. alt., Schaus and Barnes coll., Genitalia 1992: 76♂ R.K. Robbins (USNM); <bold>2</bold>♀: Area de Conservación Guanacaste, voucher: D.H. Janzen &amp; W. Hallwachs 97-SRNP-62841.1, Genitalia 2009: 30♀ R.K. Robbins (USNM) (<xref ref-type="fig" rid="F2">Fig. 16</xref>); 97-SRNP-6283. <bold>Panama</bold>.– <bold>1</bold>♂: Colón, Piña, 100 m, 9.IV.1971, H.L. King, genitalia slide/vial #4710, prep. S.S. Nicolay (USNM). <bold>French Guiana</bold>.– <bold>3</bold>♀: Roura, Route de Kaw - PK 16, 18.VII.2004, C. Faynel leg., CF-LYC-053 (CF); Roura, Route de Kaw, 26.I.2005, J.Y. Gallard leg., gen. prep. CF n°441, CF-LYC-055 (CF) (<xref ref-type="fig" rid="F2">Fig. 17</xref>); Roura, Route de Kaw - PK 8, 20.XII.2001, J.Y. Gallard leg., CF-LYC-056 (CF). <bold>Brazil</bold>.– <bold>3</bold>♀ : PA, Santo Antônio do Tauá, Reserva Sonho Azul, <named-content xmlns:xlink="http://www.w3.org/1999/xlink" content-type="dwc:verbatimCoordinates" xlink:type="simple">1°15'S, 48°03'W</named-content>, 12.VI.2009,P. &amp; J. Jauffret leg., CF-LYC-059 (CF); PA, Santo Antônio do Tauá, Reserva Sonho Azul, <named-content xmlns:xlink="http://www.w3.org/1999/xlink" content-type="dwc:verbatimCoordinates" xlink:type="simple">1°15'S, 48°03'W</named-content>, 3.VIII.2009,P. &amp; J. Jauffret leg., CF-LYC-060 (CF); PA, Santo Antônio do Tauá, Reserva Sonho Azul, <named-content xmlns:xlink="http://www.w3.org/1999/xlink" content-type="dwc:verbatimCoordinates" xlink:type="simple">1°15'S, 48°03'W</named-content>, 8.V.2009,P. &amp; J. Jauffret leg., CF-LYC-061 (CF).<!--PageBreak-->
                    </p></tp:treatment-sec><tp:treatment-sec sec-type="Intraspecific variation"><title>Intraspecific variation.</title><p>Females from French Guiana and Brazil, Pará (<xref ref-type="fig" rid="F2">Fig. 17</xref>) are uniformly brown on the dorsal wing surface while the female from Costa Rica (<xref ref-type="fig" rid="F2">Fig. 16</xref>) has the basal parts of both wings blue. Their genitalia, however, are uniform. Additionally, their COI DNA sequences are similar. This geographic variability is similar to that in <italic><tp:taxon-name>Oenomaus taua</tp:taxon-name></italic>.
                    </p></tp:treatment-sec><tp:treatment-sec sec-type="Behavior/biology"><title>Behavior/biology.</title><p>Two females were reared in Costa Rica (97-SRNP-62841.1 and 97-SRNP-6283) from <italic><tp:taxon-name>Guatteria verrucosa</tp:taxon-name></italic> R.E. Fr. (<tp:taxon-name>Annonaceae</tp:taxon-name>) (adult vouchers in USNM). Details of the rearing records along with images of the immatures can be found in <xref ref-type="bibr" rid="B26">Janzen and Hallwachs (2012)</xref>.
                    </p></tp:treatment-sec><tp:treatment-sec sec-type="Female"><title>Female.</title><p>Females of this species (<xref ref-type="fig" rid="F2">Figs 16, 17</xref>, <xref ref-type="fig" rid="F4">32, 33</xref>) have the same ventral wing pattern as males, occur at the same localities, and have similar COI DNA sequences. <!--PageBreak--><!--PageBreak--><!--PageBreak-->A female paratype of <italic><tp:taxon-name>Oenomaus cyanovenata</tp:taxon-name></italic> from Pará, Brazil was designated and illustrated in <xref ref-type="bibr" rid="B10">D’Abrera (1995)</xref> without definitive supporting evidence. This female has a different dorsal wing pattern than the female from Pará that we have associated with the male. We are skeptical of the biological validity of this paratype designation.
                    </p></tp:treatment-sec><tp:treatment-sec sec-type="COI DNA sequence"><title>COI DNA sequence.</title><p>Four males and seven females from French Guiana and Brazil, Pará were barcoded. One male (CF-LYC-046) is 6.7% divergent from the other three males, but its sequence is identical with that from a male of <italic><tp:taxon-name>Oenomaus magnus</tp:taxon-name></italic> (CF-LYC-020). Potential explanations for this result range from contamination to biologically significant, but until we have additional information, we omit this male from the following results. Divergence among the 10 other specimens of <italic><tp:taxon-name>Oenomaus cyanovenata</tp:taxon-name></italic> was 0.1%. The reared females from Costa Rica, which were barcoded in another project, are 0.4% divergent from the South American specimens.
                    </p></tp:treatment-sec><tp:treatment-sec><!--Section generated to contain objects referenced in tp:taxon-treatment.--><fig id="F2" position="float" orientation="portrait"><label>Figures 12–19.</label><caption><p><italic><tp:taxon-name>Oenomaus</tp:taxon-name></italic>, newly associated females: adults (dorsal surface at left, ventral surface at right). <bold>12</bold> <italic><tp:taxon-name>Oenomaus geba</tp:taxon-name></italic> (Brazil) <bold>13</bold> <italic><tp:taxon-name>Oenomaus magnus</tp:taxon-name></italic> (French Guiana) <bold>14</bold> <italic><tp:taxon-name>Oenomaus brulei</tp:taxon-name></italic> (French Guiana) <bold>15</bold> <italic><tp:taxon-name>Oenomaus gaia</tp:taxon-name></italic> (Panama) <bold>16</bold> <italic><tp:taxon-name>Oenomaus cyanovenata</tp:taxon-name></italic> (Costa Rica) <bold>17</bold> <italic><tp:taxon-name>Oenomaus cyanovenata</tp:taxon-name></italic> (French Guiana) <bold>18</bold> <italic><tp:taxon-name>Oenomaus taua</tp:taxon-name></italic> (Panama) <bold>19</bold> <italic><tp:taxon-name>Oenomaus taua</tp:taxon-name></italic> (Ecuador).</p></caption><graphic xmlns:xlink="http://www.w3.org/1999/xlink" xlink:href="ZooKeys-222-011-g002.jpg" position="float" orientation="portrait" xlink:type="simple"/></fig><fig id="F4" position="float" orientation="portrait"><label>Figures 26–37.</label><caption><p><italic><tp:taxon-name>Oenomaus</tp:taxon-name></italic> female genitalia: ventral view at left, lateral view on right. <bold>26</bold> <italic><tp:taxon-name>Oenomaus mancha</tp:taxon-name></italic> (paratype, Ecuador) <bold>27</bold> <italic><tp:taxon-name>Oenomaus gwenish</tp:taxon-name></italic> (holotype, Panama) <bold>28</bold> <italic><tp:taxon-name>Oenomaus myrteana</tp:taxon-name></italic> (paratype, Ecuador) <bold>29</bold> <italic><tp:taxon-name>Oenomaus andi</tp:taxon-name></italic> (paratype, Ecuador) <bold>30</bold> <italic><tp:taxon-name>Oenomaus moseri</tp:taxon-name></italic> (paratype, Brazil) <bold>31</bold> <italic><tp:taxon-name>Oenomaus brulei</tp:taxon-name></italic> (French Guiana) <bold>32</bold> <italic><tp:taxon-name>Oenomaus cyanovenata</tp:taxon-name></italic> (French Guiana) <bold>33</bold> <italic><tp:taxon-name>Oenomaus cyanovenata</tp:taxon-name></italic> (Costa Rica) <bold>34</bold> <italic><tp:taxon-name>Oenomaus gaia</tp:taxon-name></italic> (Panama) <bold>35</bold> <italic><tp:taxon-name>Oenomaus geba</tp:taxon-name></italic> (Brazil) <bold>36</bold> <italic><tp:taxon-name>Oenomaus magnus</tp:taxon-name></italic> (French Guiana) <bold>37</bold> <italic><tp:taxon-name>Oenomaus taua</tp:taxon-name></italic> (Panama).</p></caption><graphic xmlns:xlink="http://www.w3.org/1999/xlink" xlink:href="ZooKeys-222-011-g004.jpg" position="float" orientation="portrait" xlink:type="simple"/></fig></tp:treatment-sec><ref-list><ref id="B26"><mixed-citation xmlns:xlink="http://www.w3.org/1999/xlink" xlink:type="simple"><person-group><name name-style="western"><surname>Janzen</surname><given-names>DH</given-names></name><name name-style="western"><surname>Hallwachs</surname><given-names>W</given-names></name></person-group> (<year>2012</year>)<source> Dynamic database for an inventory of the macrocaterpillar fauna, and its food plants and parasitoids, of Area de Conservación Guanacaste (ACG), northwestern Costa Rica. <ext-link ext-link-type="uri" xlink:href="http://janzen.sas.upenn.edu" xlink:type="simple">http://janzen.sas.upenn.edu</ext-link> [accessed April 2012]</source></mixed-citation></ref><ref id="B10"><mixed-citation xmlns:xlink="http://www.w3.org/1999/xlink" xlink:type="simple"><person-group><name name-style="western"><surname>D’Abrera</surname><given-names>BL</given-names></name></person-group> (<year>1995</year>)<source> Butterflies of the Neotropical region. Part VII. Lycaenidae. Black Rock, Hill House, pp. i-xi + 1098–1270.</source></mixed-citation></ref></ref-list></tp:taxon-treatment>
