# Supplementary material for: Review of the species level taxonomy of the neotropical butterfly genus Oenomaus (Lycaenidae, Theclinae, Eumaeini)
Source: Zookeys. 2012 Sep 20;(222):11–45. doi: 10.3897/zookeys.222.3375 (PMC3459029; doi:10.3897/zookeys.222.3375)
Supplement: XML Treatment for Oenomaus floreus [file zookeys.222.3375-treatment16.xml]

<!DOCTYPE tp:taxon-treatment
  PUBLIC "-//TaxonX//DTD Taxonomic Treatment Publishing DTD v0 20100105//EN" "tax-treatment-NSO.dtd">
<tp:taxon-treatment xmlns:tp="http://www.plazi.org/taxpub"><tp:treatment-meta><mixed-citation publication-type="journal"><person-group><name><surname>Faynel</surname><given-names>Christophe</given-names></name><name><surname>Busby</surname><given-names>Robert C.</given-names></name><name><surname>Robbins</surname><given-names>Robert K.</given-names></name></person-group><article-title>Review of the species level taxonomy of the neotropical butterfly genus 
                    <italic>Oenomaus</italic> (Lycaenidae, Theclinae, Eumaeini)
                </article-title><source>Zookeys</source><day>20</day><month>9</month><year>2012</year><volume>2012</volume><issue>222</issue><fpage>11</fpage><lpage>45</lpage><pub-id pub-id-type="doi">10.3897/zookeys.222.3375</pub-id></mixed-citation></tp:treatment-meta><tp:nomenclature><tp:taxon-name>
                        <tp:taxon-name-part taxon-name-part-type="genus">Oenomaus</tp:taxon-name-part>
                        <tp:taxon-name-part taxon-name-part-type="species">floreus</tp:taxon-name-part>
                    <object-id xmlns:xlink="http://www.w3.org/1999/xlink" xlink:type="simple">http://species-id.net/wiki/Oenomaus_floreus</object-id>
								</tp:taxon-name><tp:taxon-authority>(Druce)</tp:taxon-authority></tp:nomenclature><tp:treatment-sec sec-type="Distribution"><title>Distribution, habitat, and remarks.</title><p>This species occurs in lowland and lower montane habitats with wet or deciduous forest. It is recorded from eastern Ecuador and Brazil (AM, MT, DF, GO, PR).</p></tp:treatment-sec><tp:treatment-sec sec-type="New material examined"><title>New material examined.</title><p><bold>Ecuador</bold>.– <bold>1</bold>♂: Pastaza Province, 45 km Puyo-Arajuno Rd., 1000 m, 26.IX.1999, Robert C. Busby leg., gen. prep. CF n°342 (RCB). <bold>Brazil</bold>.– <bold>2</bold>♂: GO, 163 km W. Jataí S. Rita Araguaia, 850 m, 29.V.1969, S.S. Nicolay, genitalia slide/vial #4367, prep. S.S. Nicolay (USNM); PR, Highlands, 24.XI.1934, coll. Karl Schmitt, E.I. Huntington, Genitalia 1992: 19♂ R.K. Robbins (AMNH).
                    </p></tp:treatment-sec><tp:treatment-sec sec-type="Female"><title>Female.</title><p>Described by <xref ref-type="bibr" rid="B18">Faynel and Moser (2008)</xref>.
                    </p></tp:treatment-sec><ref-list><ref id="B18"><mixed-citation xmlns:xlink="http://www.w3.org/1999/xlink" xlink:type="simple"><person-group><name name-style="western"><surname>Faynel</surname><given-names>C</given-names></name><name name-style="western"><surname>Moser</surname><given-names>A</given-names></name></person-group> (<year>2008</year>)<source> The neotropical genus Oenomaus Hübner with the description of eight new species belonging to the atena group (Lepidoptera, Lycaenidae). Lambillionea, 108(2): Supplément I, 36 pp.</source></mixed-citation></ref></ref-list></tp:taxon-treatment>
