# Supplementary material for: Review of the species level taxonomy of the neotropical butterfly genus Oenomaus (Lycaenidae, Theclinae, Eumaeini)
Source: Zookeys. 2012 Sep 20;(222):11–45. doi: 10.3897/zookeys.222.3375 (PMC3459029; doi:10.3897/zookeys.222.3375)
Supplement: XML Treatment for Oenomaus gaia [file zookeys.222.3375-treatment17.xml]

<!DOCTYPE tp:taxon-treatment
  PUBLIC "-//TaxonX//DTD Taxonomic Treatment Publishing DTD v0 20100105//EN" "tax-treatment-NSO.dtd">
<tp:taxon-treatment xmlns:tp="http://www.plazi.org/taxpub"><tp:treatment-meta><mixed-citation publication-type="journal"><person-group><name><surname>Faynel</surname><given-names>Christophe</given-names></name><name><surname>Busby</surname><given-names>Robert C.</given-names></name><name><surname>Robbins</surname><given-names>Robert K.</given-names></name></person-group><article-title>Review of the species level taxonomy of the neotropical butterfly genus 
                    <italic>Oenomaus</italic> (Lycaenidae, Theclinae, Eumaeini)
                </article-title><source>Zookeys</source><day>20</day><month>9</month><year>2012</year><volume>2012</volume><issue>222</issue><fpage>11</fpage><lpage>45</lpage><pub-id pub-id-type="doi">10.3897/zookeys.222.3375</pub-id></mixed-citation></tp:treatment-meta><tp:nomenclature><tp:taxon-name>
                        <tp:taxon-name-part taxon-name-part-type="genus">Oenomaus</tp:taxon-name-part>
                        <tp:taxon-name-part taxon-name-part-type="species">gaia</tp:taxon-name-part>
                    <object-id xmlns:xlink="http://www.w3.org/1999/xlink" xlink:type="simple">http://species-id.net/wiki/Oenomaus_gaia</object-id>
								</tp:taxon-name><tp:taxon-authority>Faynel</tp:taxon-authority></tp:nomenclature><tp:treatment-sec sec-type="Distribution"><title>Distribution, habitat, and remarks.</title><p>This species occurs in wet and dry lowland forest. It has been recorded from Panama, French Guiana, Venezuela, eastern Ecuador, Peru (LO, SM, UC, MD) and Brazil (PA, AM, RO, MT, GO). This species, <italic><tp:taxon-name>Oenomaus floreus</tp:taxon-name></italic>, and maybe <italic><tp:taxon-name>Oenomaus griseus</tp:taxon-name></italic> occur in drier forest than other species with an “<italic>atena</italic>-like” ventral wing pattern.
                    </p></tp:treatment-sec><tp:treatment-sec sec-type="New material examined"><title>New material examined. </title><p><bold>Panama</bold>.– <bold>1</bold>♂: Los Ríos, C. Z., 15.XII.1964, S.S. Nicolay leg., Genitalia 1992: 73♂ R.K. Robbins (USNM ENT 00180046). <bold>2</bold>♀: Los Ríos, C. Z., 27.I.1965, S.S. Nicolay, gen. prep. CF n°430 (USNM) (<xref ref-type="fig" rid="F2">Fig. 15</xref>); Los Ríos, C. Z., 19.XII.1964, G.B. Small, gen. prep. CF n°431 (USNM). <bold>Ecuador</bold>.– <bold>1</bold>♂: Morona-Santiago 15 km S Gualaquiza, 850 m, <named-content xmlns:xlink="http://www.w3.org/1999/xlink" content-type="dwc:verbatimCoordinates" xlink:type="simple">3°27.6'S, 78°33.1'W</named-content>, 27.IX.2000, Robert C. Busby leg. (RCB). <bold>Peru</bold>.– <bold>1</bold>♂: MD, Parque Manu, Pakitza 340 m, <named-content xmlns:xlink="http://www.w3.org/1999/xlink" content-type="dwc:verbatimCoordinates" xlink:type="simple">11°55'48"S, 71°15'18"W</named-content>, 15.X.1991, Leg. M. Casagrande, Genitalia No. 1992: 38♂ R.K. Robbins (USNM). <bold>Brazil</bold>.– <bold>2</bold>♂: PA, Obidos, IX.1930, Ex coll. Le Moult, Genitalia No. 1992: 75♂ R.K. Robbins; PA, Santo Antônio do Tauá, Reserva Sonho Azul, <named-content xmlns:xlink="http://www.w3.org/1999/xlink" content-type="dwc:verbatimCoordinates" xlink:type="simple">1°15'S, 48°03'W</named-content>, 16.VII.2003,P. &amp; J. Jauffret leg., CF-LYC-072 (CF); RO, 62 km SW Ariquemes, Línea 20, lot 21, 23, 25 (Fazenda Rancho Grande), 11.X.1993, AVZ Brower, gen. prep. CF n°411 (OSAC); GO, Pirenópolis, 820 m, <named-content xmlns:xlink="http://www.w3.org/1999/xlink" content-type="dwc:verbatimCoordinates" xlink:type="simple">15°49'S, 48°59'W</named-content>, E. Emery leg. (MC 255).
                    </p></tp:treatment-sec><tp:treatment-sec sec-type="Female"><title>Female.</title><p>Four males in the USNM were collected on hills on Los Ríos hill (approximately <named-content xmlns:xlink="http://www.w3.org/1999/xlink" content-type="dwc:verbatimCoordinates" xlink:type="simple">9°00'32"N, 79°35'34"W</named-content>) and in Cocolí (approximately <named-content xmlns:xlink="http://www.w3.org/1999/xlink" content-type="dwc:verbatimCoordinates" xlink:type="simple">8°58'46"N, 79°35'59"W</named-content>), Canal Area, Panama. These areas are drier (&lt;2 m annual precipitation, <xref ref-type="bibr" rid="B35">Rand and Rand 1982</xref>) than the forest in which other <italic><tp:taxon-name>Oenomaus</tp:taxon-name></italic> with an “<italic>atena</italic>-like” wing pattern have been found in Panama. Four females from these two localities have the same ventral wing pattern as the males. Since no other males are known from these localities, we associate the sexes and illustrate the adult wing pattern and genitalia of one of these females (<xref ref-type="fig" rid="F2">Figs 15</xref>, <xref ref-type="fig" rid="F4">34</xref>).
                    </p><p>We also associate a female from Brazil, Pará (CF-LYC-072) with a male of <italic><tp:taxon-name>Oenomaus gaia</tp:taxon-name></italic> from French Guiana because they have the same ventral wing pattern and have similar barcode sequences (0.2%).
                    </p></tp:treatment-sec><tp:treatment-sec sec-type="COI DNA sequence"><title>COI DNA sequence.</title><p>As noted previously, interspecific variation in the barcode sequences of <italic><tp:taxon-name>Oenomaus ambiguus</tp:taxon-name></italic>, <italic><tp:taxon-name>Oenomaus cortica</tp:taxon-name></italic>, <italic><tp:taxon-name>Oenomaus gaia</tp:taxon-name></italic>, <italic><tp:taxon-name>Oenomaus morroensis</tp:taxon-name></italic> is less than 2%, in contrast to interspecific divergences among other species in <italic><tp:taxon-name>Oenomaus</tp:taxon-name></italic>. For example males of <italic><tp:taxon-name>Oenomaus gaia</tp:taxon-name></italic> (CF-LYC-023) and <italic><tp:taxon-name>Oenomaus cortica</tp:taxon-name></italic> (CF-LYC-052) are 0.8% divergent. Another male of <italic><tp:taxon-name>Oenomaus gaia</tp:taxon-name></italic> (CF-LYC-024) and <italic><tp:taxon-name>Oenomaus morroensis</tp:taxon-name></italic> (CF-LYC-015) are 1.1% divergent.
                    </p></tp:treatment-sec><tp:treatment-sec><!--Section generated to contain objects referenced in tp:taxon-treatment.--><fig id="F2" position="float" orientation="portrait"><label>Figures 12–19.</label><caption><p><italic><tp:taxon-name>Oenomaus</tp:taxon-name></italic>, newly associated females: adults (dorsal surface at left, ventral surface at right). <bold>12</bold> <italic><tp:taxon-name>Oenomaus geba</tp:taxon-name></italic> (Brazil) <bold>13</bold> <italic><tp:taxon-name>Oenomaus magnus</tp:taxon-name></italic> (French Guiana) <bold>14</bold> <italic><tp:taxon-name>Oenomaus brulei</tp:taxon-name></italic> (French Guiana) <bold>15</bold> <italic><tp:taxon-name>Oenomaus gaia</tp:taxon-name></italic> (Panama) <bold>16</bold> <italic><tp:taxon-name>Oenomaus cyanovenata</tp:taxon-name></italic> (Costa Rica) <bold>17</bold> <italic><tp:taxon-name>Oenomaus cyanovenata</tp:taxon-name></italic> (French Guiana) <bold>18</bold> <italic><tp:taxon-name>Oenomaus taua</tp:taxon-name></italic> (Panama) <bold>19</bold> <italic><tp:taxon-name>Oenomaus taua</tp:taxon-name></italic> (Ecuador).</p></caption><graphic xmlns:xlink="http://www.w3.org/1999/xlink" xlink:href="ZooKeys-222-011-g002.jpg" position="float" orientation="portrait" xlink:type="simple"/></fig><fig id="F4" position="float" orientation="portrait"><label>Figures 26–37.</label><caption><p><italic><tp:taxon-name>Oenomaus</tp:taxon-name></italic> female genitalia: ventral view at left, lateral view on right. <bold>26</bold> <italic><tp:taxon-name>Oenomaus mancha</tp:taxon-name></italic> (paratype, Ecuador) <bold>27</bold> <italic><tp:taxon-name>Oenomaus gwenish</tp:taxon-name></italic> (holotype, Panama) <bold>28</bold> <italic><tp:taxon-name>Oenomaus myrteana</tp:taxon-name></italic> (paratype, Ecuador) <bold>29</bold> <italic><tp:taxon-name>Oenomaus andi</tp:taxon-name></italic> (paratype, Ecuador) <bold>30</bold> <italic><tp:taxon-name>Oenomaus moseri</tp:taxon-name></italic> (paratype, Brazil) <bold>31</bold> <italic><tp:taxon-name>Oenomaus brulei</tp:taxon-name></italic> (French Guiana) <bold>32</bold> <italic><tp:taxon-name>Oenomaus cyanovenata</tp:taxon-name></italic> (French Guiana) <bold>33</bold> <italic><tp:taxon-name>Oenomaus cyanovenata</tp:taxon-name></italic> (Costa Rica) <bold>34</bold> <italic><tp:taxon-name>Oenomaus gaia</tp:taxon-name></italic> (Panama) <bold>35</bold> <italic><tp:taxon-name>Oenomaus geba</tp:taxon-name></italic> (Brazil) <bold>36</bold> <italic><tp:taxon-name>Oenomaus magnus</tp:taxon-name></italic> (French Guiana) <bold>37</bold> <italic><tp:taxon-name>Oenomaus taua</tp:taxon-name></italic> (Panama).</p></caption><graphic xmlns:xlink="http://www.w3.org/1999/xlink" xlink:href="ZooKeys-222-011-g004.jpg" position="float" orientation="portrait" xlink:type="simple"/></fig></tp:treatment-sec><ref-list><ref id="B35"><mixed-citation xmlns:xlink="http://www.w3.org/1999/xlink" xlink:type="simple"><person-group><name name-style="western"><surname>Rand</surname><given-names>AS</given-names></name><name name-style="western"><surname>Rand</surname><given-names>WM</given-names></name></person-group> (<year>1982</year>)<source> Variation in rainfall on Barro Colorado Island. In: Leigh Jr. EG, Rand AS, Windsor DM (Eds) The ecology of a tropical forest, Seasonal rhythms and long-term changes. Smithsonian Institution Press, Washington, DC, 47–59.</source></mixed-citation></ref></ref-list></tp:taxon-treatment>
