# Supplementary material for: Review of the species level taxonomy of the neotropical butterfly genus Oenomaus (Lycaenidae, Theclinae, Eumaeini)
Source: Zookeys. 2012 Sep 20;(222):11–45. doi: 10.3897/zookeys.222.3375 (PMC3459029; doi:10.3897/zookeys.222.3375)
Supplement: XML Treatment for Oenomaus isabellae [file zookeys.222.3375-treatment20.xml]

<!DOCTYPE tp:taxon-treatment
  PUBLIC "-//TaxonX//DTD Taxonomic Treatment Publishing DTD v0 20100105//EN" "tax-treatment-NSO.dtd">
<tp:taxon-treatment xmlns:tp="http://www.plazi.org/taxpub"><tp:treatment-meta><mixed-citation publication-type="journal"><person-group><name><surname>Faynel</surname><given-names>Christophe</given-names></name><name><surname>Busby</surname><given-names>Robert C.</given-names></name><name><surname>Robbins</surname><given-names>Robert K.</given-names></name></person-group><article-title>Review of the species level taxonomy of the neotropical butterfly genus 
                    <italic>Oenomaus</italic> (Lycaenidae, Theclinae, Eumaeini)
                </article-title><source>Zookeys</source><day>20</day><month>9</month><year>2012</year><volume>2012</volume><issue>222</issue><fpage>11</fpage><lpage>45</lpage><pub-id pub-id-type="doi">10.3897/zookeys.222.3375</pub-id></mixed-citation></tp:treatment-meta><tp:nomenclature><tp:taxon-name>
                        <tp:taxon-name-part taxon-name-part-type="genus">Oenomaus</tp:taxon-name-part>
                        <tp:taxon-name-part taxon-name-part-type="species">isabellae</tp:taxon-name-part>
                    <object-id xmlns:xlink="http://www.w3.org/1999/xlink" xlink:type="simple">http://species-id.net/wiki/Oenomaus_isabellae</object-id>
								</tp:taxon-name><tp:taxon-authority>Faynel</tp:taxon-authority></tp:nomenclature><tp:treatment-sec sec-type="Distribution"><title>Distribution, habitat, and remarks.</title><p>This widespread South American species occurs in wet and dry lowland forests. It is recorded from French Guiana, Colombia, eastern Ecuador, Peru, Bolivia, and Brazil (AM, MG).</p></tp:treatment-sec><tp:treatment-sec sec-type="New material examined"><title>New material examined.</title><p><bold>Colombia</bold>.– <bold>1</bold>♀: Muzo, 400b. 800 m, coll. Fassl (SMF). <bold>Ecuador</bold>.– <bold>2</bold>♀: Morona-Santiago, Santiago (Hill North of Town), <named-content xmlns:xlink="http://www.w3.org/1999/xlink" content-type="dwc:verbatimCoordinates" xlink:type="simple">3°02.3'S, 78°00.3'W</named-content>, 350 m, 20.IX.2010, Robert C. Busby leg. (RCB); 27 km Santiago-Puerto Moreno Rd., <named-content xmlns:xlink="http://www.w3.org/1999/xlink" content-type="dwc:verbatimCoordinates" xlink:type="simple">2°56.4'S, 77°49.5'W</named-content>, 500–550 m, 17 IX 2005, Robert C. Busby, leg.<!--PageBreak--> (RCB). <bold>Peru</bold>.– <bold>1</bold>♀: JU, Aldea, 600–700 m, 1054/7455, 23.VIII.2003, J.J. Ramírez (MUSM). <bold>Brazil</bold>. – <bold>2</bold>♂: MG, km 500 Belo Horizonte-Brasília, Hwy, 11.IV.1973, C. Callaghan, genitalia slide/vial #4737, prep. S.S. Nicolay (USNM); AM, Rio Amazonas, Vila Nova (ca. Tonantins, 0252S/6748), 100 m, IX.1993, M. Büche leg. (MUSM). <bold>Bolivia</bold>.– <bold>1</bold>♂: Las Juntas, XII. 1913, Steinbach Acc. 5045, genitalia slide/vial #4743, prep. S.S. Nicolay (CMNH).
                    </p></tp:treatment-sec><tp:treatment-sec sec-type="Female"><title>Female.</title><p>The distinctive ventral wing pattern of this species allows identification of the female.</p></tp:treatment-sec><tp:treatment-sec sec-type="COI DNA sequence"><title>COI DNA sequence.</title><p>Sequences from a Brazilian male (CF-LYC-006) and French Guiana female paratype (CF-LYC-007) diverge 3.0%.</p></tp:treatment-sec></tp:taxon-treatment>
