# Supplementary material for: Review of the species level taxonomy of the neotropical butterfly genus Oenomaus (Lycaenidae, Theclinae, Eumaeini)
Source: Zookeys. 2012 Sep 20;(222):11–45. doi: 10.3897/zookeys.222.3375 (PMC3459029; doi:10.3897/zookeys.222.3375)
Supplement: XML Treatment for Oenomaus jauffreti [file zookeys.222.3375-treatment21.xml]

<!DOCTYPE tp:taxon-treatment
  PUBLIC "-//TaxonX//DTD Taxonomic Treatment Publishing DTD v0 20100105//EN" "tax-treatment-NSO.dtd">
<tp:taxon-treatment xmlns:tp="http://www.plazi.org/taxpub"><tp:treatment-meta><mixed-citation publication-type="journal"><person-group><name><surname>Faynel</surname><given-names>Christophe</given-names></name><name><surname>Busby</surname><given-names>Robert C.</given-names></name><name><surname>Robbins</surname><given-names>Robert K.</given-names></name></person-group><article-title>Review of the species level taxonomy of the neotropical butterfly genus 
                    <italic>Oenomaus</italic> (Lycaenidae, Theclinae, Eumaeini)
                </article-title><source>Zookeys</source><day>20</day><month>9</month><year>2012</year><volume>2012</volume><issue>222</issue><fpage>11</fpage><lpage>45</lpage><pub-id pub-id-type="doi">10.3897/zookeys.222.3375</pub-id></mixed-citation></tp:treatment-meta><tp:nomenclature><tp:taxon-name>
                        <tp:taxon-name-part taxon-name-part-type="genus">Oenomaus</tp:taxon-name-part>
                        <tp:taxon-name-part taxon-name-part-type="species">jauffreti</tp:taxon-name-part>
                    <object-id xmlns:xlink="http://www.w3.org/1999/xlink" xlink:type="simple">http://species-id.net/wiki/Oenomaus_jauffreti</object-id>
								</tp:taxon-name><tp:taxon-authority>Faynel &amp; Moser</tp:taxon-authority></tp:nomenclature><tp:treatment-sec sec-type="Distribution"><title>Distribution, habitat, and remarks.</title><p>This species inhabits wet lowland forest. It is recorded from French Guiana, eastern Ecuador, Peru, Bolivia, and Brazil (PA, MT).</p></tp:treatment-sec><tp:treatment-sec sec-type="New material examined"><title>New material examined.</title><p><bold>Ecuador</bold>.– <bold>1</bold>♂: Pastaza Province, 32 km S. of Puyo, 20–21.X.1996, 1000 m, Robert C. Busby leg., gen. prep. CF n°346 (RCB). <bold>Peru</bold>.– <bold>1</bold>♂: LO, Agua Blanca, 0356/7328, 130 m, 10.XI.2005, J.J. Ramírez (MUSM). <bold>2</bold>♀: JU, vic. Satipo, c. 800 m, Villa Esperanza, c. <named-content xmlns:xlink="http://www.w3.org/1999/xlink" content-type="dwc:verbatimCoordinates" xlink:type="simple">11°16'S, 74°15'W</named-content>, V.1983, leg. M. Callegari (USNM) ; LO, Cerros de Contamana, El Indio, 200 m, 10.IX.1986, P. Hocking (MUSM). <bold>Bolivia</bold>.– <bold>1</bold>♂: Río Songo, 750 m, coll. Fassl, Genitalia No. 2002: 5♂ R.K. Robbins (SMF).
                    </p></tp:treatment-sec><tp:treatment-sec sec-type="Intraspecific variation"><title>Intraspecific variation.</title><p>As noted by <xref ref-type="bibr" rid="B18">Faynel and Moser (2008)</xref>, <italic><tp:taxon-name>Oenomaus jauffreti</tp:taxon-name></italic> is a variable species, especially ventrally. For example, the VHW basal spot in cell Sc+R1 is large and mostly white in French Guiana; is small, black with a white centered pupil in Brazil (MT), and is large, with black and white scales in Ecuador. The only element which seems to be stable is the presence of a white spot on the basal side of VHW cell Rs-M1.
                    </p></tp:treatment-sec><tp:treatment-sec sec-type="Female"><title>Female.</title><p>Females were associated with males by their characteristic ventral wing pattern (<xref ref-type="bibr" rid="B18">Faynel and Moser 2008</xref>). Six specimens of <italic><tp:taxon-name>Oenomaus jauffreti</tp:taxon-name></italic> have been barcoded (four males and two females), including three male paratypes (CF-LYC-028, CF-LYC-029, CF-LYC-030) and one female paratype (CF-LYC-032). The six barcodes show 1.2% divergence.
                    </p></tp:treatment-sec><ref-list><ref id="B18"><mixed-citation xmlns:xlink="http://www.w3.org/1999/xlink" xlink:type="simple"><person-group><name name-style="western"><surname>Faynel</surname><given-names>C</given-names></name><name name-style="western"><surname>Moser</surname><given-names>A</given-names></name></person-group> (<year>2008</year>)<source> The neotropical genus Oenomaus Hübner with the description of eight new species belonging to the atena group (Lepidoptera, Lycaenidae). Lambillionea, 108(2): Supplément I, 36 pp.</source></mixed-citation></ref></ref-list></tp:taxon-treatment>
