# Supplementary material for: Review of the species level taxonomy of the neotropical butterfly genus Oenomaus (Lycaenidae, Theclinae, Eumaeini)
Source: Zookeys. 2012 Sep 20;(222):11–45. doi: 10.3897/zookeys.222.3375 (PMC3459029; doi:10.3897/zookeys.222.3375)
Supplement: XML Treatment for Oenomaus melleus [file zookeys.222.3375-treatment23.xml]

<!DOCTYPE tp:taxon-treatment
  PUBLIC "-//TaxonX//DTD Taxonomic Treatment Publishing DTD v0 20100105//EN" "tax-treatment-NSO.dtd">
<tp:taxon-treatment xmlns:tp="http://www.plazi.org/taxpub"><tp:treatment-meta><mixed-citation publication-type="journal"><person-group><name><surname>Faynel</surname><given-names>Christophe</given-names></name><name><surname>Busby</surname><given-names>Robert C.</given-names></name><name><surname>Robbins</surname><given-names>Robert K.</given-names></name></person-group><article-title>Review of the species level taxonomy of the neotropical butterfly genus 
                    <italic>Oenomaus</italic> (Lycaenidae, Theclinae, Eumaeini)
                </article-title><source>Zookeys</source><day>20</day><month>9</month><year>2012</year><volume>2012</volume><issue>222</issue><fpage>11</fpage><lpage>45</lpage><pub-id pub-id-type="doi">10.3897/zookeys.222.3375</pub-id></mixed-citation></tp:treatment-meta><tp:nomenclature><tp:taxon-name>
                        <tp:taxon-name-part taxon-name-part-type="genus">Oenomaus</tp:taxon-name-part>
                        <tp:taxon-name-part taxon-name-part-type="species">melleus</tp:taxon-name-part>
                    <object-id xmlns:xlink="http://www.w3.org/1999/xlink" xlink:type="simple">http://species-id.net/wiki/Oenomaus_melleus</object-id>
								</tp:taxon-name><tp:taxon-authority>(Druce)</tp:taxon-authority></tp:nomenclature><tp:treatment-sec sec-type="Distribution"><title>Distribution, habitat, and remarks.</title><p>This species occurs in wet lowland forest. It is recorded from Nicaragua, Costa Rica, French Guiana, Guyana, Venezuela, Colombia, Peru, Bolivia, and Brazil (PA, PE, ES).</p></tp:treatment-sec><tp:treatment-sec sec-type="New material examined"><title>New material examined.</title><p><bold>Costa Rica</bold>.– <bold>2</bold>♂: Heredia, prov. Finca La Selva, 3 km S. Puerto Viejo, <named-content xmlns:xlink="http://www.w3.org/1999/xlink" content-type="dwc:verbatimCoordinates" xlink:type="simple">10°26'N, 84°01'W</named-content>, 26.VII.1992, leg. H.A. Hespenheide (USNM) ; prov. Heredia, F. La Selva, 3 km S. Pto. Viejo, <named-content xmlns:xlink="http://www.w3.org/1999/xlink" content-type="dwc:verbatimCoordinates" xlink:type="simple">10°26'N, 84°01'W</named-content>, 5.IV.1985, H.A. Hespenheide (USNM). <bold>1</bold>♀: Area de Conservación Guanacaste, voucher Janzen &amp; Hallwachs #97-SRNP-62841, legs away for DNA, Genitalia 2009: 30♀ R.K. Robbins (USNM) (<xref ref-type="fig" rid="F3">Fig. 20</xref>). <bold>Guyana</bold>.– <bold>1</bold>♂: Region 7 Lower Cuyuni River nr. Arimu R. 100’, <named-content xmlns:xlink="http://www.w3.org/1999/xlink" content-type="dwc:verbatimCoordinates" xlink:type="simple">6°34'N, 58°58'W</named-content>, 2.IX.1991, leg. S. Fratello (USNM ENT 00180024). <bold>Brazil</bold>.– <bold>1</bold>♂: ES, Itaguassú, IX.1971, Paulo César Elias, A.C. Allyn Acc. 1971-38, genitalia slide/vial #4700, prep. S.S. Nicolay (USNM). <bold>1</bold>♀: PE, Recife, 5.I.1962, leg. Ebert (USNM).
                    </p></tp:treatment-sec><tp:treatment-sec sec-type="Taxonomy"><title>Taxonomy.</title><p><xref ref-type="bibr" rid="B16">Faynel (2007</xref>, <xref ref-type="bibr" rid="B17">2008</xref>) partitioned this species into a Transandean Region (terminology from <xref ref-type="bibr" rid="B4">Brown 1982</xref>) nominate subspecies and an Amazonian Region subspecies <italic><tp:taxon-name>Oenomaus melleus guyanensis</tp:taxon-name></italic> based on size and color of scales at the base of the VFW. The male genitalia of each taxon were the same. As noted in the next paragraph, the new material examined does not confirm this recognition of two taxa. For example, the Costa Rican specimens resemble the Amazonian ones. For this reason, we synonymize <italic><tp:taxon-name>Oenomaus melleus guyanensis</tp:taxon-name></italic> Faynel with <italic><tp:taxon-name>Oenomaus melleus melleus</tp:taxon-name></italic> (Druce), <bold>new synonym</bold>.
                    </p></tp:treatment-sec><tp:treatment-sec sec-type="Intraspecific variation"><title>Intraspecific variation.</title><p>The wing pattern of <italic><tp:taxon-name>Oenomaus melleus</tp:taxon-name></italic> is highly variable. The type from Colombia and two specimens from Nicaragua and Venezuela are relatively large (male FW length = 16.8 mm, SD = 1.3, <italic>N</italic> = 3). They have a white spot on the basal part of VHW cell Rs-M1, no reddish scales on the basal part of ventral wing, and a black spot in VHW cell Cu1-Cu2. The specimens from French Guiana, Guyana, Brazil (PA), Venezuela and Peru (UC) are smaller (male FW length = 14.1 mm, SD = 0.4, <italic>N</italic> = 5). They have a white spot on the basal part of VHW cell Rs-M1, reddish scales on the basal part of ventral wing, and no black spot in VHW cell Cu1-Cu2. The males<!--PageBreak--> from Costa Rica are also relatively small (male FW length = 14.7 mm, SD = 1.6, <italic>N</italic> = 3). They have no white spot on the basal part of VHW cell Rs-M1, no reddish scales on the basal part of ventral wing and a black spot in VHW cell Cu1-Cu2.
                    </p></tp:treatment-sec><tp:treatment-sec sec-type="Female"><title>Female.</title><p>Described by <xref ref-type="bibr" rid="B17">Faynel (2008)</xref>.
                    </p></tp:treatment-sec><tp:treatment-sec><!--Section generated to contain objects referenced in tp:taxon-treatment.--><fig id="F3" position="float" orientation="portrait"><label>Figures 20–25.</label><caption><p><italic><tp:taxon-name>Oenomaus</tp:taxon-name></italic> male genitalia: ventral view at left (setae drawn only on the right side and penis removed), left lateral view in the middle (with the penis and valvae displaced ~45° to make them more visible), and dorsal view at right (with setae drawn only on the right side and penis removed). <bold>20</bold>  <italic><tp:taxon-name>Oenomaus mancha</tp:taxon-name></italic> (holotype, Ecuador) <bold>21</bold> <italic><tp:taxon-name>Oenomaus lea</tp:taxon-name></italic> (holotype, Peru) <bold>22</bold> <italic><tp:taxon-name>Oenomaus myrteana</tp:taxon-name></italic> (holotype, Ecuador) <bold>23 </bold><italic><tp:taxon-name>Oenomaus mentirosa</tp:taxon-name></italic> (holotype, Peru) <bold>24</bold> <italic><tp:taxon-name>Oenomaus andi</tp:taxon-name></italic> (holotype, Ecuador) <bold>25</bold> <italic><tp:taxon-name>Oenomaus moseri</tp:taxon-name></italic> (holotype, Brazil).</p></caption><graphic xmlns:xlink="http://www.w3.org/1999/xlink" xlink:href="ZooKeys-222-011-g003.jpg" position="float" orientation="portrait" xlink:type="simple"/></fig></tp:treatment-sec><ref-list><ref id="B16"><mixed-citation xmlns:xlink="http://www.w3.org/1999/xlink" xlink:type="simple"><person-group><name name-style="western"><surname>Faynel</surname><given-names>C</given-names></name></person-group> (<year>2007</year>)<source><italic>Thecla floreus</italic> Druce, 1907, et <italic>T. melleus</italic> Druce, 1907, révision de leur statut (Lepidoptera, Lycaenidae). Bulletin de la Société Entomologique de France, 112(1): 9–15. <ext-link ext-link-type="uri" xlink:href="http://cat.inist.fr/?aModele=afficheN&amp;cpsidt=18643062" xlink:type="simple">http://cat.inist.fr/?aModele=afficheN&amp;cpsidt=18643062</ext-link></source></mixed-citation></ref><ref id="B17"><mixed-citation xmlns:xlink="http://www.w3.org/1999/xlink" xlink:type="simple"><person-group><name name-style="western"><surname>Faynel</surname><given-names>C</given-names></name></person-group> (<year>2008</year>)<source> Le genre Oenomaus Hübner, 1819, en Guyane française. 2e partie (Lepidoptera, Lycaenidae). Bulletin de la Société Entomologique de France 113(1): 15–32. <ext-link ext-link-type="uri" xlink:href="http://cat.inist.fr/?aModele=afficheN&amp;cpsidt=20207676" xlink:type="simple">http://cat.inist.fr/?aModele=afficheN&amp;cpsidt=20207676</ext-link></source></mixed-citation></ref><ref id="B4"><mixed-citation xmlns:xlink="http://www.w3.org/1999/xlink" xlink:type="simple"><person-group><name name-style="western"><surname>Brown</surname><given-names>KS</given-names></name></person-group> (<year>1982</year>)<source> Historical and ecological factors in the biogeography of aposematic neotropical butterflies. American Zoologist 22: 453–471.  <ext-link ext-link-type="uri" xlink:href="http://www.jstor.org/discover/10.2307/3882674?uid=3738016&amp;uid=2&amp;uid=4&amp;sid=21101113843477" xlink:type="simple">http://www.jstor.org/discover/10.2307/3882674?uid=3738016&amp;uid=2&amp;uid=4&amp;sid=21101113843477</ext-link></source></mixed-citation></ref></ref-list></tp:taxon-treatment>
