# Supplementary material for: Review of the species level taxonomy of the neotropical butterfly genus Oenomaus (Lycaenidae, Theclinae, Eumaeini)
Source: Zookeys. 2012 Sep 20;(222):11–45. doi: 10.3897/zookeys.222.3375 (PMC3459029; doi:10.3897/zookeys.222.3375)
Supplement: XML Treatment for Oenomaus morroensis [file zookeys.222.3375-treatment24.xml]

<!DOCTYPE tp:taxon-treatment
  PUBLIC "-//TaxonX//DTD Taxonomic Treatment Publishing DTD v0 20100105//EN" "tax-treatment-NSO.dtd">
<tp:taxon-treatment xmlns:tp="http://www.plazi.org/taxpub"><tp:treatment-meta><mixed-citation publication-type="journal"><person-group><name><surname>Faynel</surname><given-names>Christophe</given-names></name><name><surname>Busby</surname><given-names>Robert C.</given-names></name><name><surname>Robbins</surname><given-names>Robert K.</given-names></name></person-group><article-title>Review of the species level taxonomy of the neotropical butterfly genus 
                    <italic>Oenomaus</italic> (Lycaenidae, Theclinae, Eumaeini)
                </article-title><source>Zookeys</source><day>20</day><month>9</month><year>2012</year><volume>2012</volume><issue>222</issue><fpage>11</fpage><lpage>45</lpage><pub-id pub-id-type="doi">10.3897/zookeys.222.3375</pub-id></mixed-citation></tp:treatment-meta><tp:nomenclature><tp:taxon-name>
                        <tp:taxon-name-part taxon-name-part-type="genus">Oenomaus</tp:taxon-name-part>
                        <tp:taxon-name-part taxon-name-part-type="species">morroensis</tp:taxon-name-part>
                    <object-id xmlns:xlink="http://www.w3.org/1999/xlink" xlink:type="simple">http://species-id.net/wiki/Oenomaus_morroensis</object-id>
								</tp:taxon-name><tp:taxon-authority>Faynel &amp; Moser</tp:taxon-authority></tp:nomenclature><tp:treatment-sec sec-type="Distribution"><title>Distribution, habitat, and remarks.</title><p>Described by <xref ref-type="bibr" rid="B18">Faynel and Moser (2008)</xref> from five males from Brazil (SC, RS), but no other specimens are known. It appears to be a species of lower montane and subtropical forest.
                    </p></tp:treatment-sec><tp:treatment-sec sec-type="Intraspecific variation"><title>Intraspecific variation.</title><p>A small white spot on VHW cell Sc+R1-Rs that is displaced basally (<xref ref-type="bibr" rid="B18">Faynel and Moser 2008</xref>) is present in the holotype, but not in the paratypes.
                    </p></tp:treatment-sec><tp:treatment-sec sec-type="Behavior/biology"><title>Behavior/biology.</title><p>Although <italic><tp:taxon-name>Oenomaus morroensis</tp:taxon-name></italic> is unrecorded north of Santa Catarina, a reared male from São Paulo (see under <italic><tp:taxon-name>Oenomaus moseri</tp:taxon-name></italic>) could possibly be this species.
                    </p></tp:treatment-sec><tp:treatment-sec sec-type="Female"><title>Female.</title><p>Unknown.</p></tp:treatment-sec><tp:treatment-sec sec-type="COI DNA sequence"><title>COI DNA sequence.</title><p>One paratype has been barcoded (CF-LYC-015). As already noted, this sequence is 5.0% divergent from the sympatric and superficially similar <italic><tp:taxon-name>Oenomaus moseri</tp:taxon-name></italic>.
                    </p></tp:treatment-sec><ref-list><ref id="B18"><mixed-citation xmlns:xlink="http://www.w3.org/1999/xlink" xlink:type="simple"><person-group><name name-style="western"><surname>Faynel</surname><given-names>C</given-names></name><name name-style="western"><surname>Moser</surname><given-names>A</given-names></name></person-group> (<year>2008</year>)<source> The neotropical genus Oenomaus Hübner with the description of eight new species belonging to the atena group (Lepidoptera, Lycaenidae). Lambillionea, 108(2): Supplément I, 36 pp.</source></mixed-citation></ref></ref-list></tp:taxon-treatment>
