# Supplementary material for: Review of the species level taxonomy of the neotropical butterfly genus Oenomaus (Lycaenidae, Theclinae, Eumaeini)
Source: Zookeys. 2012 Sep 20;(222):11–45. doi: 10.3897/zookeys.222.3375 (PMC3459029; doi:10.3897/zookeys.222.3375)
Supplement: XML Treatment for Oenomaus poirieri [file zookeys.222.3375-treatment27.xml]

<!DOCTYPE tp:taxon-treatment
  PUBLIC "-//TaxonX//DTD Taxonomic Treatment Publishing DTD v0 20100105//EN" "tax-treatment-NSO.dtd">
<tp:taxon-treatment xmlns:tp="http://www.plazi.org/taxpub"><tp:treatment-meta><mixed-citation publication-type="journal"><person-group><name><surname>Faynel</surname><given-names>Christophe</given-names></name><name><surname>Busby</surname><given-names>Robert C.</given-names></name><name><surname>Robbins</surname><given-names>Robert K.</given-names></name></person-group><article-title>Review of the species level taxonomy of the neotropical butterfly genus 
                    <italic>Oenomaus</italic> (Lycaenidae, Theclinae, Eumaeini)
                </article-title><source>Zookeys</source><day>20</day><month>9</month><year>2012</year><volume>2012</volume><issue>222</issue><fpage>11</fpage><lpage>45</lpage><pub-id pub-id-type="doi">10.3897/zookeys.222.3375</pub-id></mixed-citation></tp:treatment-meta><tp:nomenclature><tp:taxon-name>
                        <tp:taxon-name-part taxon-name-part-type="genus">Oenomaus</tp:taxon-name-part>
                        <tp:taxon-name-part taxon-name-part-type="species">poirieri</tp:taxon-name-part>
                    <object-id xmlns:xlink="http://www.w3.org/1999/xlink" xlink:type="simple">http://species-id.net/wiki/Oenomaus_poirieri</object-id>
								</tp:taxon-name><tp:taxon-authority>Faynel</tp:taxon-authority></tp:nomenclature><tp:treatment-sec sec-type="Distribution"><title>Distribution, habitat, and remarks.</title><p>This species occurs in wet lowland forest. It has been recorded from French Guiana and Brazil (PA, AM).</p></tp:treatment-sec><tp:treatment-sec sec-type="New material examined"><title>New material examined.</title><p><bold>Brazil</bold>.– <bold>1</bold>♂. Santarém, Amazons, A.H. Fassl, 3.IV.1920, gen. prep. CF n°317 (MNHN H-447).
                    </p></tp:treatment-sec><tp:treatment-sec sec-type="Female"><title>Female.</title><p>Described by <xref ref-type="bibr" rid="B17">Faynel (2008)</xref>.
                    </p></tp:treatment-sec><ref-list><ref id="B17"><mixed-citation xmlns:xlink="http://www.w3.org/1999/xlink" xlink:type="simple"><person-group><name name-style="western"><surname>Faynel</surname><given-names>C</given-names></name></person-group> (<year>2008</year>)<source> Le genre Oenomaus Hübner, 1819, en Guyane française. 2e partie (Lepidoptera, Lycaenidae). Bulletin de la Société Entomologique de France 113(1): 15–32. <ext-link ext-link-type="uri" xlink:href="http://cat.inist.fr/?aModele=afficheN&amp;cpsidt=20207676" xlink:type="simple">http://cat.inist.fr/?aModele=afficheN&amp;cpsidt=20207676</ext-link></source></mixed-citation></ref></ref-list></tp:taxon-treatment>
