# Supplementary material for: Review of the species level taxonomy of the neotropical butterfly genus Oenomaus (Lycaenidae, Theclinae, Eumaeini)
Source: Zookeys. 2012 Sep 20;(222):11–45. doi: 10.3897/zookeys.222.3375 (PMC3459029; doi:10.3897/zookeys.222.3375)
Supplement: XML Treatment for Oenomaus taua [file zookeys.222.3375-treatment28.xml]

<!DOCTYPE tp:taxon-treatment
  PUBLIC "-//TaxonX//DTD Taxonomic Treatment Publishing DTD v0 20100105//EN" "tax-treatment-NSO.dtd">
<tp:taxon-treatment xmlns:tp="http://www.plazi.org/taxpub"><tp:treatment-meta><mixed-citation publication-type="journal"><person-group><name><surname>Faynel</surname><given-names>Christophe</given-names></name><name><surname>Busby</surname><given-names>Robert C.</given-names></name><name><surname>Robbins</surname><given-names>Robert K.</given-names></name></person-group><article-title>Review of the species level taxonomy of the neotropical butterfly genus 
                    <italic>Oenomaus</italic> (Lycaenidae, Theclinae, Eumaeini)
                </article-title><source>Zookeys</source><day>20</day><month>9</month><year>2012</year><volume>2012</volume><issue>222</issue><fpage>11</fpage><lpage>45</lpage><pub-id pub-id-type="doi">10.3897/zookeys.222.3375</pub-id></mixed-citation></tp:treatment-meta><tp:nomenclature><tp:taxon-name>
                        <tp:taxon-name-part taxon-name-part-type="genus">Oenomaus</tp:taxon-name-part>
                        <tp:taxon-name-part taxon-name-part-type="species">taua</tp:taxon-name-part>
                    <object-id xmlns:xlink="http://www.w3.org/1999/xlink" xlink:type="simple">http://species-id.net/wiki/Oenomaus_taua</object-id>
								</tp:taxon-name><tp:taxon-authority>Faynel &amp; Moser</tp:taxon-authority></tp:nomenclature><tp:treatment-sec sec-type="Distribution"><title>Distribution, habitat, and remarks.</title><p>This species is widespread in wet lowland forest. It is recorded from Guatemala, Panama, French Guiana, eastern Ecuador, Peru, and Brazil (PA, AM, RO). It is one of the more common species in the genus and mating pairs have been collected in Panama, Ecuador, and Brazil.</p></tp:treatment-sec><tp:treatment-sec sec-type="New material examined"><title>New material examined. </title><p><bold>Guatemala</bold>.– <bold>1</bold>♂: Cayuga, Sept., Schaus &amp; Barnes coll., Genitalia No. 1992: 28♂ R.K. Robbins (USNM). <bold>Panama</bold>.– <bold>2</bold>♂: Canal Zone, Gamboa, 5.I.1979, Leg. R. Robbins, <italic>in copula</italic> 15:00, Genitalia No. 1982: 125♂ R.K. Robbins (USNM ENT 00180050); Canal Zone, Summit, 17.III.1979, Leg. R. Robbins, <italic>in copula</italic> 15:00, gen. prep. CF n°423 (USNM). <bold>2</bold>♀: Canal Zone, Gamboa, 5.I.1979, Leg. R. Robbins, <italic>in copula</italic> 15:00, Genitalia No. 1982: 126♀ R.K. Robbins (USNM ENT 00180051) (<xref ref-type="fig" rid="F2">Fig. 18</xref>); Canal Zone, Summit, 17.III.1979, Leg. R. Robbins, <italic>in copula</italic> 15:00, gen. prep. CF n°424 (USNM). <bold>Ecuador</bold>.– <bold>2</bold>♂: Napo, 14 km Tena-Puyo<!--PageBreak--> Road, <named-content xmlns:xlink="http://www.w3.org/1999/xlink" content-type="dwc:verbatimCoordinates" xlink:type="simple">1°06.7'S, 77°46.9'W</named-content>, 600 m, X.2010 (Apuya), I. Aldas &amp; Robert C. Busby leg., gen. prep. CF n°418 (RCB);Napo Province, 14 km S. of Tena, 600 m, 17–18.X.1996 (Apuya), mating pair, Robert C. Busby leg., gen. prep. CF n°345 (RCB). <bold>1</bold>♀: Napo Province, 14 km S. of Tena, 600 m, 17–18.X.1996 (Apuya), mating pair, Robert C. Busby leg., gen. prep. CF n°417 (RCB) (<xref ref-type="fig" rid="F2">Fig. 19</xref>). <bold>Brazil</bold>.– <bold>1</bold>♂: RO, 160–350 m, vic. Cacaulândia, <named-content xmlns:xlink="http://www.w3.org/1999/xlink" content-type="dwc:verbatimCoordinates" xlink:type="simple">10°32'S, 62°48'W</named-content>, 19.X.1991,<italic> in copula</italic>, Leg. J. MacDonald, gen. prep. CF n°412 (USNM). <bold>1</bold>♀: RO, 160–350 m, vic. Cacaulândia, <named-content xmlns:xlink="http://www.w3.org/1999/xlink" content-type="dwc:verbatimCoordinates" xlink:type="simple">10°32'S, 62°48'W</named-content>, 19.X.1991, <italic>in copula</italic>, Leg. J. MacDonald, gen. prep. CF n°413 (USNM); PA, Santo Antônio do Tauá, Reserva Sonho Azul, <named-content xmlns:xlink="http://www.w3.org/1999/xlink" content-type="dwc:verbatimCoordinates" xlink:type="simple">1°15'S, 48°03'W</named-content>, 2.III.2010,P. &amp; J. Jauffret leg. (CF).
                    </p></tp:treatment-sec><tp:treatment-sec sec-type="Intraspecific variation"><title>Intraspecific variation.</title><p>Females from Brazil and Ecuador (<xref ref-type="fig" rid="F2">Fig. 19</xref>) are uniformly brown on the dorsal wing surface while the female from Panama (<xref ref-type="fig" rid="F2">Fig. 18</xref>) has the basal parts of both wings blue. Their genitalia, however, are uniform. This geographic variability is similar to that in <italic><tp:taxon-name>Oenomaus cyanovenata</tp:taxon-name></italic>.
                    </p></tp:treatment-sec><tp:treatment-sec sec-type="Behavior/ biology"><title>Behavior/ biology.</title><p>Territorial behavior on a hilltop in Panama (Canal Area, Gamboa, Cerro Pelado) was observed in January and August at 15:00 hours (vouchers in USNM). Two mating pairs were also collected on the same hilltop in January and March at 15:00 hours (vouchers in USNM).</p></tp:treatment-sec><tp:treatment-sec sec-type="Female"><title>Female.</title><p>We illustrate adult females that were collected <italic>in copula</italic> (<xref ref-type="fig" rid="F2">Figs 18–19</xref>) and the genitalia of one (<xref ref-type="fig" rid="F4">Fig. 37</xref>).
                    </p></tp:treatment-sec><tp:treatment-sec sec-type="COI DNA sequence"><title>COI DNA sequence.</title><p>A female from Brazil, Pará (CF-LYC-064), which has a wing pattern similar to the females collected <italic>in copula</italic>, is 3.1% divergent from a male from Peru (CF-LYC-085).
                    </p></tp:treatment-sec><tp:treatment-sec><!--Section generated to contain objects referenced in tp:taxon-treatment.--><fig id="F2" position="float" orientation="portrait"><label>Figures 12–19.</label><caption><p><italic><tp:taxon-name>Oenomaus</tp:taxon-name></italic>, newly associated females: adults (dorsal surface at left, ventral surface at right). <bold>12</bold> <italic><tp:taxon-name>Oenomaus geba</tp:taxon-name></italic> (Brazil) <bold>13</bold> <italic><tp:taxon-name>Oenomaus magnus</tp:taxon-name></italic> (French Guiana) <bold>14</bold> <italic><tp:taxon-name>Oenomaus brulei</tp:taxon-name></italic> (French Guiana) <bold>15</bold> <italic><tp:taxon-name>Oenomaus gaia</tp:taxon-name></italic> (Panama) <bold>16</bold> <italic><tp:taxon-name>Oenomaus cyanovenata</tp:taxon-name></italic> (Costa Rica) <bold>17</bold> <italic><tp:taxon-name>Oenomaus cyanovenata</tp:taxon-name></italic> (French Guiana) <bold>18</bold> <italic><tp:taxon-name>Oenomaus taua</tp:taxon-name></italic> (Panama) <bold>19</bold> <italic><tp:taxon-name>Oenomaus taua</tp:taxon-name></italic> (Ecuador).</p></caption><graphic xmlns:xlink="http://www.w3.org/1999/xlink" xlink:href="ZooKeys-222-011-g002.jpg" position="float" orientation="portrait" xlink:type="simple"/></fig><fig id="F4" position="float" orientation="portrait"><label>Figures 26–37.</label><caption><p><italic><tp:taxon-name>Oenomaus</tp:taxon-name></italic> female genitalia: ventral view at left, lateral view on right. <bold>26</bold> <italic><tp:taxon-name>Oenomaus mancha</tp:taxon-name></italic> (paratype, Ecuador) <bold>27</bold> <italic><tp:taxon-name>Oenomaus gwenish</tp:taxon-name></italic> (holotype, Panama) <bold>28</bold> <italic><tp:taxon-name>Oenomaus myrteana</tp:taxon-name></italic> (paratype, Ecuador) <bold>29</bold> <italic><tp:taxon-name>Oenomaus andi</tp:taxon-name></italic> (paratype, Ecuador) <bold>30</bold> <italic><tp:taxon-name>Oenomaus moseri</tp:taxon-name></italic> (paratype, Brazil) <bold>31</bold> <italic><tp:taxon-name>Oenomaus brulei</tp:taxon-name></italic> (French Guiana) <bold>32</bold> <italic><tp:taxon-name>Oenomaus cyanovenata</tp:taxon-name></italic> (French Guiana) <bold>33</bold> <italic><tp:taxon-name>Oenomaus cyanovenata</tp:taxon-name></italic> (Costa Rica) <bold>34</bold> <italic><tp:taxon-name>Oenomaus gaia</tp:taxon-name></italic> (Panama) <bold>35</bold> <italic><tp:taxon-name>Oenomaus geba</tp:taxon-name></italic> (Brazil) <bold>36</bold> <italic><tp:taxon-name>Oenomaus magnus</tp:taxon-name></italic> (French Guiana) <bold>37</bold> <italic><tp:taxon-name>Oenomaus taua</tp:taxon-name></italic> (Panama).</p></caption><graphic xmlns:xlink="http://www.w3.org/1999/xlink" xlink:href="ZooKeys-222-011-g004.jpg" position="float" orientation="portrait" xlink:type="simple"/></fig></tp:treatment-sec></tp:taxon-treatment>
